# Supplementary material for: Construction of a high-density genetic map and QTL analysis for yield, yield components and agronomic traits in chickpea (Cicer arietinum L.)
Source: PLoS One. 2021 May 14;16(5):e0251669. doi: 10.1371/journal.pone.0251669 (PMC8121343; doi:10.1371/journal.pone.0251669)
Supplement: S1 Table — (XLSX) [file pone.0251669.s001.xlsx]

## Sheet: S1 Table
S1 Table: Descriptive statistics and analysis of variance for six traits evaluated across three years in ICC 4958 × DCP 92-3 RIL population
Trait	Season	Parent (Mean)			RIL population
		ICC 4958	DCP 92-3	Range	Mean	SE	CV (%)	PCV	ECV	MSg	aResidual
Yield per plant (YPP, g)	2015-16	15.66	12.66	1.27-35.34	14.25	0.52	21.37	45.39	20.96	627.1***	10.9ns
	2016-17	13.66	10.66	3.84-25.81	11.12	0.38	3.34	44.31	3.33		0.14ns
	2017-18	9.33	7.33	1.36-29.28	14.64	0.44	14.56	38.73	14.28		3.57ns
100 seed weight (100SW, g)	2015-16	36.56	16.83	7.26-36.22	20.07	0.47	12.07	28.91	12.13	209.51**	7.36ns
	2016-17	36.01	17.16	8.25-35.02	20.42	0.48	8.75	28.39	8.78		7.23ns
	2017-18	38	16.93	6.60-32.82	18.33	0.43	14.75	27.78	14.91		12.13ns
Pods per plant (PPP)	2015-16	52.33	41.33	5.73-121.55	65.74	1.86	14.81	28.59	14.76	3819***	290.8ns
	2016-17	43	42	16.67-131.08	56.93	1.68	17.85	32.29	17.94		243.9ns
	2017-18	53	42.2	3.33-147.64	64.52	1.99	10.36	38.08	10.38		94.7ns
Plant height (PLHT, cm)	2015-16	60.67	54.67	22.60-66.27	47.84	0.69	6.15	13.35	6.11	861.4***	35.88***
	2016-17	58.33	53.33	24.22-69.22	50.32	0.7	4.8	15	4.76		35.07ns
	2017-18	63	51	33.17-82.17	52.36	0.71	9.51	14.39	9.46		52.83ns
Number of primary branches (PB)	2015-16	2	2.67	1.00-3.47	2.3	0.04	37.31	11.73	37.49	4.48***	0.11***
	2016-17	2	2.33	1.00-3.28	2.07	0.04	28.11	17.63	28.43		0.14***
	2017-18	2	2.7	1.30-4.80	2.39	0.06	38.42	23.38	38.34		0.34***
Number of secondary branches (SB)	2015-16	5.67	4.67	3.61-9.77	5.6	0.1	26.94	18.28	27.29	16.16**	1.07***
	2016-17	5.33	5	1.28-11.78	6.1	0.16	21.28	30.33	21.12		1.77ns
	2017-18	4.667	4.333	0.92-12.25	5.54	0.19	30.34	31.38	31.22		3.06***
SE, standard error; CV(%), percentage coefficient of variation; PCV, phenotypic environmental coefficient of variation; ECV, environmental coefficient of variation; MSg, mean square of genotypes. a, Residual error variance including Genotype × Environment interaction.
***significant at 0.1%, **significant at 1%, * significant at 5%; ns, non-significant
