# Supplementary material for: Construction of a high-density genetic map and QTL analysis for yield, yield components and agronomic traits in chickpea (Cicer arietinum L.)
Source: PLoS One. 2021 May 14;16(5):e0251669. doi: 10.1371/journal.pone.0251669 (PMC8121343; doi:10.1371/journal.pone.0251669)
Supplement: S2 Table — (XLSX) [file pone.0251669.s002.xlsx]

## Sheet: S2 Table
S2 Table: Name, physical position and sequence information for markers flanking the identified QTLs
Trait	QTL name	Linkage group	Flanking markers
			Left marker	Physical position (bp)	Sequence	Right Marker	Physical position (bp)	Sequence
Yield per plant (YPP, g)	qYPP4.1	CaLG04	AX-123642038	41347552	ACAGAATTCATTTTATGTATTTTTGGTTCAGGTGA[C/T]GTTGGTTGGAATGGTGTATGAGAAAACTGTGAGGG	AX-123630146	41116835	TCTGTTCATGGTGTATTTAGCGCCAGTGGTGTTTT[A/C]AGACATGAACAGAGAGATCAGCATGCTTTGTTACA
	qYPP1.1	CaLG01	AX-123644170	29814464	AAAGAAATCCAAACCAAAGCCTTGATACAAAAATT[G/T]TAACACCTTGATTTTTAACAGCGCGAGTGTATTTT	AX-123645113	39523339	AACAGAAGATCGAGAACAGCATGGTCATGTCATGG[C/T]TAATAAATTCCGTGACAAATGAAATAGGTGAGAAT
100-seed weight (100SW, g)	q100SW6.1	CaLG06	AX-123642585	57632163	ATGCCAGCCGGGTTTTTCCATTAGATTTTGATGAA[A/G]CATCTTCTCTTGAATTTTCTAGGACTAATACTGGT	AX-123663334	57761758	GATAGGCGAATGCCATCCTTCTTCCACTTGAATCC[A/G]TGTTGTCTAAGGACGCAGCTGCTATGGCTGATGCT
	q100SW7.1	CaLG07	AX-123637282	35345316	TTGTACAAATGCACCACCTGTGAATTGTGTGGATA[A/G]CACAAAGATTAACAGCTACAACAAAAACCACATTT	AX-123637281	35343268	CATATCTGTGTCTCTGTAGGTGCTTAATTGCCTGA[A/C]GTACATAAACTTGGGAGGTAAGCAATTTATTTGAG
	q100SW3.1	CaLG03	AX-123621911	22522936	TACTACCCTATGAAAGATCTCAGCTTTCCAAATAA[C/T]GACTTAATTCACAGTTCACCCTTTGAAAAGGTGAC	AX-123621900	22210268	AGTGTTGCTTTGTATAGTAGTAGCATGCTCTTGAC[C/T]TCTTGTATAGATTGGAATATATTCTTGTTGACTCA
	q100SW6.2	CaLG06	AX-123634395	33751521	ATATTTGACACCAACCTGACATGTCCTATAAGCTA[A/G]AAGATAAATAAGTAGTGGATGAATCTTTAACCTCT	AX-123634519	39597629	TCAATCCTAAATTACAAAATCACTTAATCTCACCC[A/G]ATTAAGGCTTTTCAACTTTTGGGTTGTGACTACAG
	q100SW7.2	CaLG07	AX-123635676	5677389	TCTTCTTCAATCACGTCCCTCACTTCTTAACGATT[A/G]GCTTATGCGATCGTCTCTCTGTTCATGTTCTTGTC	AX-123663528	5694170	CTTGTGCAACAAGACCCGATCTTTGCTATAGTGTG[A/G]GTGTTATTAGAAGATTCATGGAGAATCTCAAGCAC
	q100SW4.1	CaLG04	AX-123615349	13104366	TAGATATATCATTCGCGTTCGAACATGAAATCTAT[C/T]GTAGTCATGCATAAATTTCATTATCTTTTTATTAA	AX-123623881	11279378	CTATTGGAAGCAACAGCTAGAGCAGTTCAGCCAGT[A/G]CTAGAATTCGGAGAATCGGGATTGGCTGTGGCAGA
Pods per plant (PPP)	qPPP6.1	CaLG06	AX-123633331	10254945	ACCATTCAGTGTTGGTTTTCTACATTTTGCTAAAA[C/T]TGTTCTTATAAGGTCAGAGAAAAACTAACTTGTAC	AX-123633450	10496725	GAAAGTCCAGAAATTGTGACATTTAGTAGGTCACT[C/T]CGACAAAAATAAGACTTACCTAAGTAAAGAAGCAC
Plant height (PLHT, cm)	qPLHT4.1	CaLG04	AX-123615349	13104366	TAGATATATCATTCGCGTTCGAACATGAAATCTAT[C/T]GTAGTCATGCATAAATTTCATTATCTTTTTATTAA	AX-123623881	11279378	CTATTGGAAGCAACAGCTAGAGCAGTTCAGCCAGT[A/G]CTAGAATTCGGAGAATCGGGATTGGCTGTGGCAGA
	qPLHT1.1	CaLG01	AX-123617652	29252637	GATTGACTCATCTTTCCTATCTTCTCGACATGTTT[C/T]GTAGGCAATATTCACATGTGTCTTTTCTTGAAATC	AX-123644833	37600731	TGTGCATTATCATGTTGCTTGCAATAGGCATCAAA[G/T]GGTCCACAATACTCATCAGCATTGTCAATACAACC
	qPLHT5.1	CaLG05	AX-123631649	28218765	GCTAATGACCGACAAACAATGATTATGTCAACCTA[C/T]TGGTTCCATTTACACAAAATGTTTATGCTTTATCT	AX-123653052	16156870	CCGAAAACAAGTATGTAGAACTCGAGGTATGATCA[C/T]AGGTTACCAAGCATAAAATTGATATAATTTGAGTA
	qPLHT8.1	CaLG08	AX-123638424	14667131	GATCATATTTAGAAGAAAATCAAGAGGTAAAAGGA[A/G]AAATGTCTCTCATCCGCAACAAGGGAGGTGTTTAA	AX-123657820	14759784	GCAGCAGTGTAAGGATGTGTTCTTTATTGTTTGTG[G/T]GAAGATACATAAATGTGTTCTGTCCTTGTCTCATA
Number of primary branches (PB)	qPB.2.1	CaLG02	AX-123621195	35726793	AAATAAACTAGTCTTGTGTGACTAGTAGGACTGGT[A/G]GAGCAGTAATTACAAAAATGAAGTGAGGCCCATCC	AX-123621154	35613333	GTATATTGCTACTTTGTTGCTGATATTGAGGTTTC[A/G]TGTCTTATAGTTTGATAAGCTTTTTGCAACAAGTT
	qPB.3.1	CaLG03	AX-123622729	36426061	TTAGCCAACAAATAAACCATAGCAGATTGATCATC[A/C]GCTTCGAAAACCGGTCTATCTTTAAGTTCCTTTGT	AX-123622639	36437731	TCAACTCACTTCATTCCATCTTATACCACCAATTC[A/G]AACATACCCATAAAACAACATCTCTTTAGTGTTTT
