# Supplementary material for: Construction of a high-density genetic map and QTL analysis for yield, yield components and agronomic traits in chickpea (Cicer arietinum L.)
Source: PLoS One. 2021 May 14;16(5):e0251669. doi: 10.1371/journal.pone.0251669 (PMC8121343; doi:10.1371/journal.pone.0251669)
Supplement: S3 Table — (XLSX) [file pone.0251669.s003.xlsx]

## Sheet: S3 Table
S3 Table: List of epistatic QTLs (E-QTLs) identified for 100-seed weight measured during 2015-16
Trait	F value	Corresponding individuals		Other individuals		PVE (R2 %)	No. of interacted loci	Significant locus (allele) combination
		No. of plants	Phenotypic mean value	No. of plants	Phenotypic mean value
100-seed weight	270.143	84	24.4155	77	15.2169	62.4834	2	AX-123632830(AA) AX-123624139(AA)
100-seed weight	270.143	84	24.4155	77	15.2169	62.4834	2	AX-123632932(AA) AX-123624139(AA)
100-seed weight	266.164	86	24.2953	75	15.1093	62.1323	2	AX-123634446(AA) AX-123624139(AA)
100-seed weight	266.164	86	24.2953	75	15.1093	62.1323	2	AX-123634585(AA) AX-123624139(AA)
100-seed weight	266.164	86	24.2953	75	15.1093	62.1323	2	AX-123654938(AA) AX-123624139(AA)
100-seed weight	266.164	86	24.2953	75	15.1093	62.1323	2	AX-123634449(AA) AX-123624139(AA)
100-seed weight	266.164	86	24.2953	75	15.1093	62.1323	2	AX-123634472(AA) AX-123624139(AA)
100-seed weight	266.164	86	24.2953	75	15.1093	62.1323	2	AX-123634507(AA) AX-123624139(AA)
100-seed weight	266.164	86	24.2953	75	15.1093	62.1323	2	AX-123634547(AA) AX-123624139(AA)
100-seed weight	266.164	86	24.2953	75	15.1093	62.1323	2	AX-123634685(AA) AX-123624139(AA)
100-seed weight	266.164	86	24.2953	75	15.1093	62.1323	2	AX-123634574(AA) AX-123624139(AA)
100-seed weight	266.164	86	24.2953	75	15.1093	62.1323	2	AX-123634346(AA) AX-123624139(AA)
100-seed weight	266.164	86	24.2953	75	15.1093	62.1323	2	AX-123634683(AA) AX-123624139(AA)
100-seed weight	266.164	86	24.2953	75	15.1093	62.1323	2	AX-123655381(AA) AX-123624139(AA)
100-seed weight	266.164	86	24.2953	75	15.1093	62.1323	2	AX-123634684(AA) AX-123624139(AA)
100-seed weight	266.164	86	24.2953	75	15.1093	62.1323	2	AX-123654303(AA) AX-123624139(AA)
100-seed weight	266.164	86	24.2953	75	15.1093	62.1323	2	AX-123655196(AA) AX-123624139(AA)
100-seed weight	266.164	86	24.2953	75	15.1093	62.1323	2	AX-123634543(AA) AX-123624139(AA)
100-seed weight	266.164	86	24.2953	75	15.1093	62.1323	2	AX-123634403(AA) AX-123624139(AA)
100-seed weight	266.164	86	24.2953	75	15.1093	62.1323	2	AX-123634534(AA) AX-123624139(AA)
100-seed weight	266.164	86	24.2953	75	15.1093	62.1323	2	AX-123655571(AA) AX-123624139(AA)
100-seed weight	266.164	86	24.2953	75	15.1093	62.1323	2	AX-123663348(AA) AX-123624139(AA)
100-seed weight	266.164	86	24.2953	75	15.1093	62.1323	2	AX-123635014(AA) AX-123624139(AA)
100-seed weight	266.164	86	24.2953	75	15.1093	62.1323	2	AX-123640384(AA) AX-123624139(AA)
100-seed weight	266.164	86	24.2953	75	15.1093	62.1323	2	AX-123654693(AA) AX-123624139(AA)
100-seed weight	266.164	86	24.2953	75	15.1093	62.1323	2	AX-123634291(AA) AX-123624139(AA)
100-seed weight	266.164	86	24.2953	75	15.1093	62.1323	2	AX-123634290(AA) AX-123624139(AA)
100-seed weight	266.164	86	24.2953	75	15.1093	62.1323	2	AX-123634294(AA) AX-123624139(AA)
100-seed weight	266.164	86	24.2953	75	15.1093	62.1323	2	AX-123635087(AA) AX-123624139(AA)
100-seed weight	266.164	86	24.2953	75	15.1093	62.1323	2	AX-123640392(AA) AX-123624139(AA)
100-seed weight	266.164	86	24.2953	75	15.1093	62.1323	2	AX-123634979(AA) AX-123624139(AA)
100-seed weight	266.164	86	24.2953	75	15.1093	62.1323	2	AX-123634988(AA) AX-123624139(AA)
100-seed weight	266.164	86	24.2953	75	15.1093	62.1323	2	AX-123635002(AA) AX-123624139(AA)
100-seed weight	266.164	86	24.2953	75	15.1093	62.1323	2	AX-123655552(AA) AX-123624139(AA)
100-seed weight	266.164	86	24.2953	75	15.1093	62.1323	2	AX-123635094(AA) AX-123624139(AA)
100-seed weight	266.164	86	24.2953	75	15.1093	62.1323	2	AX-123634995(AA) AX-123624139(AA)
100-seed weight	266.164	86	24.2953	75	15.1093	62.1323	2	AX-123635005(AA) AX-123624139(AA)
100-seed weight	266.164	86	24.2953	75	15.1093	62.1323	2	AX-123635056(AA) AX-123624139(AA)
100-seed weight	266.164	86	24.2953	75	15.1093	62.1323	2	AX-123635011(AA) AX-123624139(AA)
100-seed weight	266.164	86	24.2953	75	15.1093	62.1323	2	AX-123635039(AA) AX-123624139(AA)
100-seed weight	266.164	86	24.2953	75	15.1093	62.1323	2	AX-123635025(AA) AX-123624139(AA)
100-seed weight	266.164	86	24.2953	75	15.1093	62.1323	2	AX-123634992(AA) AX-123624139(AA)
100-seed weight	266.164	86	24.2953	75	15.1093	62.1323	2	AX-123640404(AA) AX-123624139(AA)
100-seed weight	266.164	86	24.2953	75	15.1093	62.1323	2	AX-123635006(AA) AX-123624139(AA)
100-seed weight	266.164	86	24.2953	75	15.1093	62.1323	2	AX-123635001(AA) AX-123624139(AA)
100-seed weight	266.164	86	24.2953	75	15.1093	62.1323	2	AX-123635024(AA) AX-123624139(AA)
100-seed weight	266.164	86	24.2953	75	15.1093	62.1323	2	AX-123635038(AA) AX-123624139(AA)
100-seed weight	266.164	86	24.2953	75	15.1093	62.1323	2	AX-123655553(AA) AX-123624139(AA)
100-seed weight	266.164	86	24.2953	75	15.1093	62.1323	2	AX-123655565(AA) AX-123624139(AA)
100-seed weight	266.164	86	24.2953	75	15.1093	62.1323	2	AX-123635092(AA) AX-123624139(AA)
100-seed weight	266.164	86	24.2953	75	15.1093	62.1323	2	AX-123635013(AA) AX-123624139(AA)
100-seed weight	266.164	86	24.2953	75	15.1093	62.1323	2	AX-123655575(AA) AX-123624139(AA)
100-seed weight	266.164	86	24.2953	75	15.1093	62.1323	2	AX-123655586(AA) AX-123624139(AA)
100-seed weight	266.164	86	24.2953	75	15.1093	62.1323	2	AX-123634987(AA) AX-123624139(AA)
100-seed weight	266.164	86	24.2953	75	15.1093	62.1323	2	AX-123635066(AA) AX-123624139(AA)
100-seed weight	266.164	86	24.2953	75	15.1093	62.1323	2	AX-123640399(AA) AX-123624139(AA)
100-seed weight	266.164	86	24.2953	75	15.1093	62.1323	2	AX-123640387(AA) AX-123624139(AA)
100-seed weight	266.164	86	24.2953	75	15.1093	62.1323	2	AX-123655573(AA) AX-123624139(AA)
100-seed weight	266.164	86	24.2953	75	15.1093	62.1323	2	AX-123663109(AA) AX-123624139(AA)
100-seed weight	266.164	86	24.2953	75	15.1093	62.1323	2	AX-123634182(AA) AX-123624139(AA)
100-seed weight	266.164	86	24.2953	75	15.1093	62.1323	2	AX-123634099(AA) AX-123624139(AA)
100-seed weight	266.164	86	24.2953	75	15.1093	62.1323	2	AX-123634227(AA) AX-123624139(AA)
100-seed weight	266.164	86	24.2953	75	15.1093	62.1323	2	AX-123632735(AA) AX-123624139(AA)
100-seed weight	266.164	86	24.2953	75	15.1093	62.1323	2	AX-123634076(AA) AX-123624139(AA)
100-seed weight	266.164	86	24.2953	75	15.1093	62.1323	2	AX-123634137(AA) AX-123624139(AA)
100-seed weight	266.164	86	24.2953	75	15.1093	62.1323	2	AX-123634138(AA) AX-123624139(AA)
100-seed weight	266.164	86	24.2953	75	15.1093	62.1323	2	AX-123634161(AA) AX-123624139(AA)
100-seed weight	266.164	86	24.2953	75	15.1093	62.1323	2	AX-123632767(AA) AX-123624139(AA)
100-seed weight	266.164	86	24.2953	75	15.1093	62.1323	2	AX-123634148(AA) AX-123624139(AA)
100-seed weight	266.164	86	24.2953	75	15.1093	62.1323	2	AX-123654524(AA) AX-123624139(AA)
100-seed weight	266.164	86	24.2953	75	15.1093	62.1323	2	AX-123655585(AA) AX-123624139(AA)
100-seed weight	266.164	86	24.2953	75	15.1093	62.1323	2	AX-123634980(AA) AX-123624139(AA)
100-seed weight	266.164	86	24.2953	75	15.1093	62.1323	2	AX-123634994(AA) AX-123624139(AA)
100-seed weight	266.164	86	24.2953	75	15.1093	62.1323	2	AX-123635063(AA) AX-123624139(AA)
100-seed weight	266.164	86	24.2953	75	15.1093	62.1323	2	AX-123663342(AA) AX-123624139(AA)
100-seed weight	266.164	86	24.2953	75	15.1093	62.1323	2	AX-123634996(AA) AX-123624139(AA)
100-seed weight	266.164	86	24.2953	75	15.1093	62.1323	2	AX-123634986(AA) AX-123624139(AA)
100-seed weight	266.164	86	24.2953	75	15.1093	62.1323	2	AX-123635021(AA) AX-123624139(AA)
100-seed weight	266.164	86	24.2953	75	15.1093	62.1323	2	AX-123635045(AA) AX-123624139(AA)
100-seed weight	266.164	86	24.2953	75	15.1093	62.1323	2	AX-123635044(AA) AX-123624139(AA)
100-seed weight	266.164	86	24.2953	75	15.1093	62.1323	2	AX-123635015(AA) AX-123624139(AA)
100-seed weight	266.164	86	24.2953	75	15.1093	62.1323	2	AX-123642587(AA) AX-123624139(AA)
100-seed weight	266.164	86	24.2953	75	15.1093	62.1323	2	AX-123655557(AA) AX-123624139(AA)
100-seed weight	266.164	86	24.2953	75	15.1093	62.1323	2	AX-123642589(AA) AX-123624139(AA)
100-seed weight	266.164	86	24.2953	75	15.1093	62.1323	2	AX-123663349(AA) AX-123624139(AA)
100-seed weight	266.164	86	24.2953	75	15.1093	62.1323	2	AX-123635004(AA) AX-123624139(AA)
100-seed weight	266.164	86	24.2953	75	15.1093	62.1323	2	AX-123655592(AA) AX-123624139(AA)
100-seed weight	266.164	86	24.2953	75	15.1093	62.1323	2	AX-123663334(AA) AX-123624139(AA)
100-seed weight	266.164	86	24.2953	75	15.1093	62.1323	2	AX-123635023(AA) AX-123624139(AA)
100-seed weight	266.164	86	24.2953	75	15.1093	62.1323	2	AX-123642585(AA) AX-123624139(AA)
100-seed weight	266.164	86	24.2953	75	15.1093	62.1323	2	AX-123635048(AA) AX-123624139(AA)
100-seed weight	266.164	86	24.2953	75	15.1093	62.1323	2	AX-123634997(AA) AX-123624139(AA)
100-seed weight	265.467	84	24.4012	77	15.2325	62.0701	2	AX-123640164(AA) AX-123624139(AA)
100-seed weight	260.948	85	24.3329	76	15.1882	61.6619	2	AX-123634288(AA) AX-123624139(AA)
100-seed weight	260.948	85	24.3329	76	15.1882	61.6619	2	AX-123635079(AA) AX-123624139(AA)
PVE, phenotypic variance explained
