# Supplementary material for: Construction of a high-density genetic map and QTL analysis for yield, yield components and agronomic traits in chickpea (Cicer arietinum L.)
Source: PLoS One. 2021 May 14;16(5):e0251669. doi: 10.1371/journal.pone.0251669 (PMC8121343; doi:10.1371/journal.pone.0251669)
Supplement: S4 Table — (XLSX) [file pone.0251669.s004.xlsx]

## Sheet: S4 Table
S4 Table: List of epistatic QTLs (E-QTLs) identified for 100-seed weight measured during 2016-17
Trait	F value	Corresponding individuals		Other individuals		PVE (R2 %)	No. of interacted loci	Significant locus (allele) combination
		No. of plants	Phenotypic mean value	No. of plants	Phenotypic mean value
100-seed weight	290.234	84	24.8071	77	15.4688	64.1612	2	AX-123632830(AA) AX-123624139(AA)
100-seed weight	290.234	84	24.8071	77	15.4688	64.1612	2	AX-123632932(AA) AX-123624139(AA)
100-seed weight	286.937	86	24.6884	75	15.356	63.8962	2	AX-123634446(AA) AX-123624139(AA)
100-seed weight	286.937	86	24.6884	75	15.356	63.8962	2	AX-123634585(AA) AX-123624139(AA)
100-seed weight	286.937	86	24.6884	75	15.356	63.8962	2	AX-123654938(AA) AX-123624139(AA)
100-seed weight	286.937	86	24.6884	75	15.356	63.8962	2	AX-123634449(AA) AX-123624139(AA)
100-seed weight	286.937	86	24.6884	75	15.356	63.8962	2	AX-123634472(AA) AX-123624139(AA)
100-seed weight	286.937	86	24.6884	75	15.356	63.8962	2	AX-123634507(AA) AX-123624139(AA)
100-seed weight	286.937	86	24.6884	75	15.356	63.8962	2	AX-123634547(AA) AX-123624139(AA)
100-seed weight	286.937	86	24.6884	75	15.356	63.8962	2	AX-123634685(AA) AX-123624139(AA)
100-seed weight	286.937	86	24.6884	75	15.356	63.8962	2	AX-123634574(AA) AX-123624139(AA)
100-seed weight	286.937	86	24.6884	75	15.356	63.8962	2	AX-123634346(AA) AX-123624139(AA)
100-seed weight	286.937	86	24.6884	75	15.356	63.8962	2	AX-123634683(AA) AX-123624139(AA)
100-seed weight	286.937	86	24.6884	75	15.356	63.8962	2	AX-123655381(AA) AX-123624139(AA)
100-seed weight	286.937	86	24.6884	75	15.356	63.8962	2	AX-123634684(AA) AX-123624139(AA)
100-seed weight	286.937	86	24.6884	75	15.356	63.8962	2	AX-123654303(AA) AX-123624139(AA)
100-seed weight	286.937	86	24.6884	75	15.356	63.8962	2	AX-123655196(AA) AX-123624139(AA)
100-seed weight	286.937	86	24.6884	75	15.356	63.8962	2	AX-123634543(AA) AX-123624139(AA)
100-seed weight	286.937	86	24.6884	75	15.356	63.8962	2	AX-123634403(AA) AX-123624139(AA)
100-seed weight	286.937	86	24.6884	75	15.356	63.8962	2	AX-123634534(AA) AX-123624139(AA)
100-seed weight	286.937	86	24.6884	75	15.356	63.8962	2	AX-123655571(AA) AX-123624139(AA)
100-seed weight	286.937	86	24.6884	75	15.356	63.8962	2	AX-123663348(AA) AX-123624139(AA)
100-seed weight	286.937	86	24.6884	75	15.356	63.8962	2	AX-123635014(AA) AX-123624139(AA)
100-seed weight	286.937	86	24.6884	75	15.356	63.8962	2	AX-123640384(AA) AX-123624139(AA)
100-seed weight	286.937	86	24.6884	75	15.356	63.8962	2	AX-123654693(AA) AX-123624139(AA)
100-seed weight	286.937	86	24.6884	75	15.356	63.8962	2	AX-123634291(AA) AX-123624139(AA)
100-seed weight	286.937	86	24.6884	75	15.356	63.8962	2	AX-123634290(AA) AX-123624139(AA)
100-seed weight	286.937	86	24.6884	75	15.356	63.8962	2	AX-123634294(AA) AX-123624139(AA)
100-seed weight	286.937	86	24.6884	75	15.356	63.8962	2	AX-123635087(AA) AX-123624139(AA)
100-seed weight	286.937	86	24.6884	75	15.356	63.8962	2	AX-123640392(AA) AX-123624139(AA)
100-seed weight	286.937	86	24.6884	75	15.356	63.8962	2	AX-123634979(AA) AX-123624139(AA)
100-seed weight	286.937	86	24.6884	75	15.356	63.8962	2	AX-123634988(AA) AX-123624139(AA)
100-seed weight	286.937	86	24.6884	75	15.356	63.8962	2	AX-123635002(AA) AX-123624139(AA)
100-seed weight	286.937	86	24.6884	75	15.356	63.8962	2	AX-123655552(AA) AX-123624139(AA)
100-seed weight	286.937	86	24.6884	75	15.356	63.8962	2	AX-123635094(AA) AX-123624139(AA)
100-seed weight	286.937	86	24.6884	75	15.356	63.8962	2	AX-123634995(AA) AX-123624139(AA)
100-seed weight	286.937	86	24.6884	75	15.356	63.8962	2	AX-123635005(AA) AX-123624139(AA)
100-seed weight	286.937	86	24.6884	75	15.356	63.8962	2	AX-123635056(AA) AX-123624139(AA)
100-seed weight	286.937	86	24.6884	75	15.356	63.8962	2	AX-123635011(AA) AX-123624139(AA)
100-seed weight	286.937	86	24.6884	75	15.356	63.8962	2	AX-123635039(AA) AX-123624139(AA)
100-seed weight	286.937	86	24.6884	75	15.356	63.8962	2	AX-123635025(AA) AX-123624139(AA)
100-seed weight	286.937	86	24.6884	75	15.356	63.8962	2	AX-123634992(AA) AX-123624139(AA)
100-seed weight	286.937	86	24.6884	75	15.356	63.8962	2	AX-123640404(AA) AX-123624139(AA)
100-seed weight	286.937	86	24.6884	75	15.356	63.8962	2	AX-123635006(AA) AX-123624139(AA)
100-seed weight	286.937	86	24.6884	75	15.356	63.8962	2	AX-123635001(AA) AX-123624139(AA)
100-seed weight	286.937	86	24.6884	75	15.356	63.8962	2	AX-123635024(AA) AX-123624139(AA)
100-seed weight	286.937	86	24.6884	75	15.356	63.8962	2	AX-123635038(AA) AX-123624139(AA)
100-seed weight	286.937	86	24.6884	75	15.356	63.8962	2	AX-123655553(AA) AX-123624139(AA)
100-seed weight	286.937	86	24.6884	75	15.356	63.8962	2	AX-123655565(AA) AX-123624139(AA)
100-seed weight	286.937	86	24.6884	75	15.356	63.8962	2	AX-123635092(AA) AX-123624139(AA)
100-seed weight	286.937	86	24.6884	75	15.356	63.8962	2	AX-123635013(AA) AX-123624139(AA)
100-seed weight	286.937	86	24.6884	75	15.356	63.8962	2	AX-123655575(AA) AX-123624139(AA)
100-seed weight	286.937	86	24.6884	75	15.356	63.8962	2	AX-123655586(AA) AX-123624139(AA)
100-seed weight	286.937	86	24.6884	75	15.356	63.8962	2	AX-123634987(AA) AX-123624139(AA)
100-seed weight	286.937	86	24.6884	75	15.356	63.8962	2	AX-123635066(AA) AX-123624139(AA)
100-seed weight	286.937	86	24.6884	75	15.356	63.8962	2	AX-123640399(AA) AX-123624139(AA)
100-seed weight	286.937	86	24.6884	75	15.356	63.8962	2	AX-123640387(AA) AX-123624139(AA)
100-seed weight	286.937	86	24.6884	75	15.356	63.8962	2	AX-123655573(AA) AX-123624139(AA)
100-seed weight	286.937	86	24.6884	75	15.356	63.8962	2	AX-123663109(AA) AX-123624139(AA)
100-seed weight	286.937	86	24.6884	75	15.356	63.8962	2	AX-123634182(AA) AX-123624139(AA)
100-seed weight	286.937	86	24.6884	75	15.356	63.8962	2	AX-123634099(AA) AX-123624139(AA)
100-seed weight	286.937	86	24.6884	75	15.356	63.8962	2	AX-123634227(AA) AX-123624139(AA)
100-seed weight	286.937	86	24.6884	75	15.356	63.8962	2	AX-123632735(AA) AX-123624139(AA)
100-seed weight	286.937	86	24.6884	75	15.356	63.8962	2	AX-123634076(AA) AX-123624139(AA)
100-seed weight	286.937	86	24.6884	75	15.356	63.8962	2	AX-123634137(AA) AX-123624139(AA)
100-seed weight	286.937	86	24.6884	75	15.356	63.8962	2	AX-123634138(AA) AX-123624139(AA)
100-seed weight	286.937	86	24.6884	75	15.356	63.8962	2	AX-123634161(AA) AX-123624139(AA)
100-seed weight	286.937	86	24.6884	75	15.356	63.8962	2	AX-123632767(AA) AX-123624139(AA)
100-seed weight	286.937	86	24.6884	75	15.356	63.8962	2	AX-123634148(AA) AX-123624139(AA)
100-seed weight	286.937	86	24.6884	75	15.356	63.8962	2	AX-123654524(AA) AX-123624139(AA)
100-seed weight	286.937	86	24.6884	75	15.356	63.8962	2	AX-123655585(AA) AX-123624139(AA)
100-seed weight	286.937	86	24.6884	75	15.356	63.8962	2	AX-123634980(AA) AX-123624139(AA)
100-seed weight	286.937	86	24.6884	75	15.356	63.8962	2	AX-123634994(AA) AX-123624139(AA)
100-seed weight	286.937	86	24.6884	75	15.356	63.8962	2	AX-123635063(AA) AX-123624139(AA)
100-seed weight	286.937	86	24.6884	75	15.356	63.8962	2	AX-123663342(AA) AX-123624139(AA)
100-seed weight	286.937	86	24.6884	75	15.356	63.8962	2	AX-123634996(AA) AX-123624139(AA)
100-seed weight	286.937	86	24.6884	75	15.356	63.8962	2	AX-123634986(AA) AX-123624139(AA)
100-seed weight	286.937	86	24.6884	75	15.356	63.8962	2	AX-123635021(AA) AX-123624139(AA)
100-seed weight	286.937	86	24.6884	75	15.356	63.8962	2	AX-123635045(AA) AX-123624139(AA)
100-seed weight	286.937	86	24.6884	75	15.356	63.8962	2	AX-123635044(AA) AX-123624139(AA)
100-seed weight	286.937	86	24.6884	75	15.356	63.8962	2	AX-123635015(AA) AX-123624139(AA)
100-seed weight	286.937	86	24.6884	75	15.356	63.8962	2	AX-123642587(AA) AX-123624139(AA)
100-seed weight	286.937	86	24.6884	75	15.356	63.8962	2	AX-123655557(AA) AX-123624139(AA)
100-seed weight	286.937	86	24.6884	75	15.356	63.8962	2	AX-123642589(AA) AX-123624139(AA)
100-seed weight	286.937	86	24.6884	75	15.356	63.8962	2	AX-123663349(AA) AX-123624139(AA)
100-seed weight	286.937	86	24.6884	75	15.356	63.8962	2	AX-123635004(AA) AX-123624139(AA)
100-seed weight	286.937	86	24.6884	75	15.356	63.8962	2	AX-123655592(AA) AX-123624139(AA)
100-seed weight	286.937	86	24.6884	75	15.356	63.8962	2	AX-123663334(AA) AX-123624139(AA)
100-seed weight	286.937	86	24.6884	75	15.356	63.8962	2	AX-123635023(AA) AX-123624139(AA)
100-seed weight	286.937	86	24.6884	75	15.356	63.8962	2	AX-123642585(AA) AX-123624139(AA)
100-seed weight	286.937	86	24.6884	75	15.356	63.8962	2	AX-123635048(AA) AX-123624139(AA)
100-seed weight	286.937	86	24.6884	75	15.356	63.8962	2	AX-123634997(AA) AX-123624139(AA)
100-seed weight	286.817	73	15.2301	88	24.5807	63.8865	2	AX-123615373(BB) AX-123624152(BB)
100-seed weight	286.817	73	15.2301	88	24.5807	63.8865	2	AX-123624219(BB) AX-123624152(BB)
100-seed weight	285.201	72	15.1708	89	24.5236	63.7551	2	AX-123660261(BB) AX-123624152(BB)
100-seed weight	308.363	83	24.9108	78	15.4782	65.5514	3	AX-123632830(AA) AX-123640164(AA) AX-123624139(AA)
100-seed weight	308.363	83	24.9108	78	15.4782	65.5514	3	AX-123632932(AA) AX-123640164(AA) AX-123624139(AA)
100-seed weight	306.46	83	24.906	78	15.4833	65.4106	3	AX-123632830(AA) AX-123662692(AA) AX-123624139(AA)
100-seed weight	306.46	83	24.906	78	15.4833	65.4106	3	AX-123632932(AA) AX-123662692(AA) AX-123624139(AA)
100-seed weight	299.02	83	24.8867	78	15.5038	64.8487	3	AX-123632830(AA) AX-123632984(AA) AX-123624139(AA)
100-seed weight	299.02	83	24.8867	78	15.5038	64.8487	3	AX-123632932(AA) AX-123632984(AA) AX-123624139(AA)
100-seed weight	294.952	83	24.8759	78	15.5154	64.5337	3	AX-123662692(AA) AX-123640164(AA) AX-123624139(AA)
100-seed weight	293.17	83	24.8711	78	15.5205	64.394	3	AX-123632904(AA) AX-123632830(AA) AX-123624139(AA)
100-seed weight	293.17	83	24.8711	78	15.5205	64.394	3	AX-123632904(AA) AX-123632932(AA) AX-123624139(AA)
100-seed weight	290.234	84	24.8071	77	15.4688	64.1612	3	AX-123634369(AA) AX-123632830(AA) AX-123624139(AA)
100-seed weight	290.234	84	24.8071	77	15.4688	64.1612	3	AX-123634369(AA) AX-123632932(AA) AX-123624139(AA)
100-seed weight	290.234	84	24.8071	77	15.4688	64.1612	3	AX-123634367(AA) AX-123632830(AA) AX-123624139(AA)
100-seed weight	290.234	84	24.8071	77	15.4688	64.1612	3	AX-123634367(AA) AX-123632932(AA) AX-123624139(AA)
100-seed weight	290.234	84	24.8071	77	15.4688	64.1612	3	AX-123634372(AA) AX-123632830(AA) AX-123624139(AA)
100-seed weight	290.234	84	24.8071	77	15.4688	64.1612	3	AX-123634372(AA) AX-123632932(AA) AX-123624139(AA)
100-seed weight	290.234	84	24.8071	77	15.4688	64.1612	3	AX-123654812(AA) AX-123632830(AA) AX-123624139(AA)
100-seed weight	290.234	84	24.8071	77	15.4688	64.1612	3	AX-123654812(AA) AX-123632932(AA) AX-123624139(AA)
100-seed weight	290.234	84	24.8071	77	15.4688	64.1612	3	AX-123654845(AA) AX-123632830(AA) AX-123624139(AA)
100-seed weight	290.234	84	24.8071	77	15.4688	64.1612	3	AX-123654845(AA) AX-123632932(AA) AX-123624139(AA)
100-seed weight	290.234	84	24.8071	77	15.4688	64.1612	3	AX-123634365(AA) AX-123632830(AA) AX-123624139(AA)
100-seed weight	290.234	84	24.8071	77	15.4688	64.1612	3	AX-123634365(AA) AX-123632932(AA) AX-123624139(AA)
100-seed weight	290.234	84	24.8071	77	15.4688	64.1612	3	AX-123634370(AA) AX-123632830(AA) AX-123624139(AA)
100-seed weight	290.234	84	24.8071	77	15.4688	64.1612	3	AX-123634370(AA) AX-123632932(AA) AX-123624139(AA)
100-seed weight	290.234	84	24.8071	77	15.4688	64.1612	3	AX-123634451(AA) AX-123632830(AA) AX-123624139(AA)
100-seed weight	290.234	84	24.8071	77	15.4688	64.1612	3	AX-123634451(AA) AX-123632932(AA) AX-123624139(AA)
100-seed weight	290.234	84	24.8071	77	15.4688	64.1612	3	AX-123655024(AA) AX-123632830(AA) AX-123624139(AA)
100-seed weight	290.234	84	24.8071	77	15.4688	64.1612	3	AX-123655024(AA) AX-123632932(AA) AX-123624139(AA)
100-seed weight	290.234	84	24.8071	77	15.4688	64.1612	3	AX-123634546(AA) AX-123632830(AA) AX-123624139(AA)
100-seed weight	290.234	84	24.8071	77	15.4688	64.1612	3	AX-123634546(AA) AX-123632932(AA) AX-123624139(AA)
100-seed weight	290.234	84	24.8071	77	15.4688	64.1612	3	AX-123634469(AA) AX-123632830(AA) AX-123624139(AA)
100-seed weight	290.234	84	24.8071	77	15.4688	64.1612	3	AX-123634469(AA) AX-123632932(AA) AX-123624139(AA)
100-seed weight	290.234	84	24.8071	77	15.4688	64.1612	3	AX-123634481(AA) AX-123632830(AA) AX-123624139(AA)
100-seed weight	290.234	84	24.8071	77	15.4688	64.1612	3	AX-123634481(AA) AX-123632932(AA) AX-123624139(AA)
100-seed weight	290.234	84	24.8071	77	15.4688	64.1612	3	AX-123655204(AA) AX-123632830(AA) AX-123624139(AA)
100-seed weight	290.234	84	24.8071	77	15.4688	64.1612	3	AX-123655204(AA) AX-123632932(AA) AX-123624139(AA)
100-seed weight	290.234	84	24.8071	77	15.4688	64.1612	3	AX-123655065(AA) AX-123632830(AA) AX-123624139(AA)
100-seed weight	290.234	84	24.8071	77	15.4688	64.1612	3	AX-123655065(AA) AX-123632932(AA) AX-123624139(AA)
100-seed weight	290.234	84	24.8071	77	15.4688	64.1612	3	AX-123663146(AA) AX-123632830(AA) AX-123624139(AA)
100-seed weight	290.234	84	24.8071	77	15.4688	64.1612	3	AX-123663146(AA) AX-123632932(AA) AX-123624139(AA)
100-seed weight	290.234	84	24.8071	77	15.4688	64.1612	3	AX-123663210(AA) AX-123632830(AA) AX-123624139(AA)
100-seed weight	290.234	84	24.8071	77	15.4688	64.1612	3	AX-123663210(AA) AX-123632932(AA) AX-123624139(AA)
100-seed weight	290.234	84	24.8071	77	15.4688	64.1612	3	AX-123634446(AA) AX-123632830(AA) AX-123624139(AA)
100-seed weight	290.234	84	24.8071	77	15.4688	64.1612	3	AX-123634446(AA) AX-123632932(AA) AX-123624139(AA)
100-seed weight	290.234	84	24.8071	77	15.4688	64.1612	3	AX-123655471(AA) AX-123632830(AA) AX-123624139(AA)
100-seed weight	290.234	84	24.8071	77	15.4688	64.1612	3	AX-123655471(AA) AX-123632932(AA) AX-123624139(AA)
100-seed weight	290.234	84	24.8071	77	15.4688	64.1612	3	AX-123634395(AA) AX-123632830(AA) AX-123624139(AA)
100-seed weight	290.234	84	24.8071	77	15.4688	64.1612	3	AX-123634395(AA) AX-123632932(AA) AX-123624139(AA)
100-seed weight	290.234	84	24.8071	77	15.4688	64.1612	3	AX-123634561(AA) AX-123632830(AA) AX-123624139(AA)
100-seed weight	290.234	84	24.8071	77	15.4688	64.1612	3	AX-123634561(AA) AX-123632932(AA) AX-123624139(AA)
100-seed weight	290.234	84	24.8071	77	15.4688	64.1612	3	AX-123634585(AA) AX-123632830(AA) AX-123624139(AA)
100-seed weight	290.234	84	24.8071	77	15.4688	64.1612	3	AX-123634585(AA) AX-123632932(AA) AX-123624139(AA)
100-seed weight	290.234	84	24.8071	77	15.4688	64.1612	3	AX-123654938(AA) AX-123632830(AA) AX-123624139(AA)
100-seed weight	290.234	84	24.8071	77	15.4688	64.1612	3	AX-123654938(AA) AX-123632932(AA) AX-123624139(AA)
100-seed weight	290.234	84	24.8071	77	15.4688	64.1612	3	AX-123634449(AA) AX-123632830(AA) AX-123624139(AA)
100-seed weight	290.234	84	24.8071	77	15.4688	64.1612	3	AX-123634449(AA) AX-123632932(AA) AX-123624139(AA)
100-seed weight	290.234	84	24.8071	77	15.4688	64.1612	3	AX-123634472(AA) AX-123632830(AA) AX-123624139(AA)
100-seed weight	290.234	84	24.8071	77	15.4688	64.1612	3	AX-123634472(AA) AX-123632932(AA) AX-123624139(AA)
100-seed weight	290.234	84	24.8071	77	15.4688	64.1612	3	AX-123634507(AA) AX-123632830(AA) AX-123624139(AA)
100-seed weight	290.234	84	24.8071	77	15.4688	64.1612	3	AX-123634507(AA) AX-123632932(AA) AX-123624139(AA)
100-seed weight	290.234	84	24.8071	77	15.4688	64.1612	3	AX-123634547(AA) AX-123632830(AA) AX-123624139(AA)
100-seed weight	290.234	84	24.8071	77	15.4688	64.1612	3	AX-123634547(AA) AX-123632932(AA) AX-123624139(AA)
100-seed weight	290.234	84	24.8071	77	15.4688	64.1612	3	AX-123634685(AA) AX-123632830(AA) AX-123624139(AA)
100-seed weight	290.234	84	24.8071	77	15.4688	64.1612	3	AX-123634685(AA) AX-123632932(AA) AX-123624139(AA)
100-seed weight	290.234	84	24.8071	77	15.4688	64.1612	3	AX-123634574(AA) AX-123632830(AA) AX-123624139(AA)
100-seed weight	290.234	84	24.8071	77	15.4688	64.1612	3	AX-123634574(AA) AX-123632932(AA) AX-123624139(AA)
100-seed weight	290.234	84	24.8071	77	15.4688	64.1612	3	AX-123634346(AA) AX-123632830(AA) AX-123624139(AA)
100-seed weight	290.234	84	24.8071	77	15.4688	64.1612	3	AX-123634346(AA) AX-123632932(AA) AX-123624139(AA)
100-seed weight	290.234	84	24.8071	77	15.4688	64.1612	3	AX-123655305(AA) AX-123632830(AA) AX-123624139(AA)
100-seed weight	290.234	84	24.8071	77	15.4688	64.1612	3	AX-123655305(AA) AX-123632932(AA) AX-123624139(AA)
100-seed weight	290.234	84	24.8071	77	15.4688	64.1612	3	AX-123634644(AA) AX-123632830(AA) AX-123624139(AA)
100-seed weight	290.234	84	24.8071	77	15.4688	64.1612	3	AX-123634644(AA) AX-123632932(AA) AX-123624139(AA)
100-seed weight	290.234	84	24.8071	77	15.4688	64.1612	3	AX-123655028(AA) AX-123632830(AA) AX-123624139(AA)
100-seed weight	290.234	84	24.8071	77	15.4688	64.1612	3	AX-123655028(AA) AX-123632932(AA) AX-123624139(AA)
100-seed weight	290.234	84	24.8071	77	15.4688	64.1612	3	AX-123663134(AA) AX-123632830(AA) AX-123624139(AA)
100-seed weight	290.234	84	24.8071	77	15.4688	64.1612	3	AX-123663134(AA) AX-123632932(AA) AX-123624139(AA)
100-seed weight	290.234	84	24.8071	77	15.4688	64.1612	3	AX-123634531(AA) AX-123632830(AA) AX-123624139(AA)
100-seed weight	290.234	84	24.8071	77	15.4688	64.1612	3	AX-123634531(AA) AX-123632932(AA) AX-123624139(AA)
100-seed weight	290.234	84	24.8071	77	15.4688	64.1612	3	AX-123634683(AA) AX-123632830(AA) AX-123624139(AA)
100-seed weight	290.234	84	24.8071	77	15.4688	64.1612	3	AX-123634683(AA) AX-123632932(AA) AX-123624139(AA)
100-seed weight	290.234	84	24.8071	77	15.4688	64.1612	3	AX-123655381(AA) AX-123632830(AA) AX-123624139(AA)
100-seed weight	290.234	84	24.8071	77	15.4688	64.1612	3	AX-123655381(AA) AX-123632932(AA) AX-123624139(AA)
100-seed weight	290.234	84	24.8071	77	15.4688	64.1612	3	AX-123634684(AA) AX-123632830(AA) AX-123624139(AA)
100-seed weight	290.234	84	24.8071	77	15.4688	64.1612	3	AX-123634684(AA) AX-123632932(AA) AX-123624139(AA)
100-seed weight	290.234	84	24.8071	77	15.4688	64.1612	3	AX-123655087(AA) AX-123632830(AA) AX-123624139(AA)
100-seed weight	290.234	84	24.8071	77	15.4688	64.1612	3	AX-123655087(AA) AX-123632932(AA) AX-123624139(AA)
100-seed weight	290.234	84	24.8071	77	15.4688	64.1612	3	AX-123654303(AA) AX-123632830(AA) AX-123624139(AA)
100-seed weight	290.234	84	24.8071	77	15.4688	64.1612	3	AX-123654303(AA) AX-123632932(AA) AX-123624139(AA)
100-seed weight	290.234	84	24.8071	77	15.4688	64.1612	3	AX-123634490(AA) AX-123632830(AA) AX-123624139(AA)
100-seed weight	290.234	84	24.8071	77	15.4688	64.1612	3	AX-123634490(AA) AX-123632932(AA) AX-123624139(AA)
100-seed weight	290.234	84	24.8071	77	15.4688	64.1612	3	AX-123634396(AA) AX-123632830(AA) AX-123624139(AA)
100-seed weight	290.234	84	24.8071	77	15.4688	64.1612	3	AX-123634396(AA) AX-123632932(AA) AX-123624139(AA)
100-seed weight	290.234	84	24.8071	77	15.4688	64.1612	3	AX-123655196(AA) AX-123632830(AA) AX-123624139(AA)
100-seed weight	290.234	84	24.8071	77	15.4688	64.1612	3	AX-123655196(AA) AX-123632932(AA) AX-123624139(AA)
100-seed weight	290.234	84	24.8071	77	15.4688	64.1612	3	AX-123634414(AA) AX-123632830(AA) AX-123624139(AA)
100-seed weight	290.234	84	24.8071	77	15.4688	64.1612	3	AX-123634414(AA) AX-123632932(AA) AX-123624139(AA)
100-seed weight	290.234	84	24.8071	77	15.4688	64.1612	3	AX-123634545(AA) AX-123632830(AA) AX-123624139(AA)
100-seed weight	290.234	84	24.8071	77	15.4688	64.1612	3	AX-123634545(AA) AX-123632932(AA) AX-123624139(AA)
100-seed weight	290.234	84	24.8071	77	15.4688	64.1612	3	AX-123634543(AA) AX-123632830(AA) AX-123624139(AA)
100-seed weight	290.234	84	24.8071	77	15.4688	64.1612	3	AX-123634543(AA) AX-123632932(AA) AX-123624139(AA)
100-seed weight	290.234	84	24.8071	77	15.4688	64.1612	3	AX-123634526(AA) AX-123632830(AA) AX-123624139(AA)
100-seed weight	290.234	84	24.8071	77	15.4688	64.1612	3	AX-123634526(AA) AX-123632932(AA) AX-123624139(AA)
100-seed weight	290.234	84	24.8071	77	15.4688	64.1612	3	AX-123654321(AA) AX-123632830(AA) AX-123624139(AA)
100-seed weight	290.234	84	24.8071	77	15.4688	64.1612	3	AX-123654321(AA) AX-123632932(AA) AX-123624139(AA)
100-seed weight	290.234	84	24.8071	77	15.4688	64.1612	3	AX-123663117(AA) AX-123632830(AA) AX-123624139(AA)
100-seed weight	290.234	84	24.8071	77	15.4688	64.1612	3	AX-123663117(AA) AX-123632932(AA) AX-123624139(AA)
100-seed weight	290.234	84	24.8071	77	15.4688	64.1612	3	AX-123634392(AA) AX-123632830(AA) AX-123624139(AA)
100-seed weight	290.234	84	24.8071	77	15.4688	64.1612	3	AX-123634392(AA) AX-123632932(AA) AX-123624139(AA)
100-seed weight	290.234	84	24.8071	77	15.4688	64.1612	3	AX-123634403(AA) AX-123632830(AA) AX-123624139(AA)
100-seed weight	290.234	84	24.8071	77	15.4688	64.1612	3	AX-123634403(AA) AX-123632932(AA) AX-123624139(AA)
100-seed weight	290.234	84	24.8071	77	15.4688	64.1612	3	AX-123634534(AA) AX-123632830(AA) AX-123624139(AA)
100-seed weight	290.234	84	24.8071	77	15.4688	64.1612	3	AX-123634534(AA) AX-123632932(AA) AX-123624139(AA)
100-seed weight	290.234	84	24.8071	77	15.4688	64.1612	3	AX-123634358(AA) AX-123632830(AA) AX-123624139(AA)
100-seed weight	290.234	84	24.8071	77	15.4688	64.1612	3	AX-123634358(AA) AX-123632932(AA) AX-123624139(AA)
100-seed weight	290.234	84	24.8071	77	15.4688	64.1612	3	AX-123634357(AA) AX-123632830(AA) AX-123624139(AA)
100-seed weight	290.234	84	24.8071	77	15.4688	64.1612	3	AX-123634357(AA) AX-123632932(AA) AX-123624139(AA)
100-seed weight	290.234	84	24.8071	77	15.4688	64.1612	3	AX-123634348(AA) AX-123632830(AA) AX-123624139(AA)
100-seed weight	290.234	84	24.8071	77	15.4688	64.1612	3	AX-123634348(AA) AX-123632932(AA) AX-123624139(AA)
100-seed weight	290.234	84	24.8071	77	15.4688	64.1612	3	AX-123655571(AA) AX-123632830(AA) AX-123624139(AA)
100-seed weight	290.234	84	24.8071	77	15.4688	64.1612	3	AX-123655571(AA) AX-123632932(AA) AX-123624139(AA)
100-seed weight	290.234	84	24.8071	77	15.4688	64.1612	3	AX-123663348(AA) AX-123632830(AA) AX-123624139(AA)
100-seed weight	290.234	84	24.8071	77	15.4688	64.1612	3	AX-123663348(AA) AX-123632932(AA) AX-123624139(AA)
100-seed weight	290.234	84	24.8071	77	15.4688	64.1612	3	AX-123635014(AA) AX-123632830(AA) AX-123624139(AA)
100-seed weight	290.234	84	24.8071	77	15.4688	64.1612	3	AX-123635014(AA) AX-123632932(AA) AX-123624139(AA)
100-seed weight	290.234	84	24.8071	77	15.4688	64.1612	3	AX-123640384(AA) AX-123632830(AA) AX-123624139(AA)
100-seed weight	290.234	84	24.8071	77	15.4688	64.1612	3	AX-123640384(AA) AX-123632932(AA) AX-123624139(AA)
100-seed weight	290.234	84	24.8071	77	15.4688	64.1612	3	AX-123654693(AA) AX-123632830(AA) AX-123624139(AA)
100-seed weight	290.234	84	24.8071	77	15.4688	64.1612	3	AX-123654693(AA) AX-123632932(AA) AX-123624139(AA)
100-seed weight	290.234	84	24.8071	77	15.4688	64.1612	3	AX-123634291(AA) AX-123632830(AA) AX-123624139(AA)
100-seed weight	290.234	84	24.8071	77	15.4688	64.1612	3	AX-123634291(AA) AX-123632932(AA) AX-123624139(AA)
100-seed weight	290.234	84	24.8071	77	15.4688	64.1612	3	AX-123634290(AA) AX-123632830(AA) AX-123624139(AA)
100-seed weight	290.234	84	24.8071	77	15.4688	64.1612	3	AX-123634290(AA) AX-123632932(AA) AX-123624139(AA)
100-seed weight	290.234	84	24.8071	77	15.4688	64.1612	3	AX-123634294(AA) AX-123632830(AA) AX-123624139(AA)
100-seed weight	290.234	84	24.8071	77	15.4688	64.1612	3	AX-123634294(AA) AX-123632932(AA) AX-123624139(AA)
100-seed weight	290.234	84	24.8071	77	15.4688	64.1612	3	AX-123635087(AA) AX-123632830(AA) AX-123624139(AA)
100-seed weight	290.234	84	24.8071	77	15.4688	64.1612	3	AX-123635087(AA) AX-123632932(AA) AX-123624139(AA)
100-seed weight	290.234	84	24.8071	77	15.4688	64.1612	3	AX-123640392(AA) AX-123632830(AA) AX-123624139(AA)
100-seed weight	290.234	84	24.8071	77	15.4688	64.1612	3	AX-123640392(AA) AX-123632932(AA) AX-123624139(AA)
100-seed weight	290.234	84	24.8071	77	15.4688	64.1612	3	AX-123634979(AA) AX-123632830(AA) AX-123624139(AA)
100-seed weight	290.234	84	24.8071	77	15.4688	64.1612	3	AX-123634979(AA) AX-123632932(AA) AX-123624139(AA)
100-seed weight	290.234	84	24.8071	77	15.4688	64.1612	3	AX-123634988(AA) AX-123632830(AA) AX-123624139(AA)
100-seed weight	290.234	84	24.8071	77	15.4688	64.1612	3	AX-123634988(AA) AX-123632932(AA) AX-123624139(AA)
100-seed weight	290.234	84	24.8071	77	15.4688	64.1612	3	AX-123635002(AA) AX-123632830(AA) AX-123624139(AA)
100-seed weight	290.234	84	24.8071	77	15.4688	64.1612	3	AX-123635002(AA) AX-123632932(AA) AX-123624139(AA)
100-seed weight	290.234	84	24.8071	77	15.4688	64.1612	3	AX-123655552(AA) AX-123632830(AA) AX-123624139(AA)
100-seed weight	290.234	84	24.8071	77	15.4688	64.1612	3	AX-123655552(AA) AX-123632932(AA) AX-123624139(AA)
100-seed weight	290.234	84	24.8071	77	15.4688	64.1612	3	AX-123635094(AA) AX-123632830(AA) AX-123624139(AA)
100-seed weight	290.234	84	24.8071	77	15.4688	64.1612	3	AX-123635094(AA) AX-123632932(AA) AX-123624139(AA)
100-seed weight	290.234	84	24.8071	77	15.4688	64.1612	3	AX-123634995(AA) AX-123632830(AA) AX-123624139(AA)
100-seed weight	290.234	84	24.8071	77	15.4688	64.1612	3	AX-123634995(AA) AX-123632932(AA) AX-123624139(AA)
100-seed weight	290.234	84	24.8071	77	15.4688	64.1612	3	AX-123635005(AA) AX-123632830(AA) AX-123624139(AA)
100-seed weight	290.234	84	24.8071	77	15.4688	64.1612	3	AX-123635005(AA) AX-123632932(AA) AX-123624139(AA)
100-seed weight	290.234	84	24.8071	77	15.4688	64.1612	3	AX-123635083(AA) AX-123632830(AA) AX-123624139(AA)
100-seed weight	290.234	84	24.8071	77	15.4688	64.1612	3	AX-123635083(AA) AX-123632932(AA) AX-123624139(AA)
100-seed weight	290.234	84	24.8071	77	15.4688	64.1612	3	AX-123635056(AA) AX-123632830(AA) AX-123624139(AA)
100-seed weight	290.234	84	24.8071	77	15.4688	64.1612	3	AX-123635056(AA) AX-123632932(AA) AX-123624139(AA)
100-seed weight	290.234	84	24.8071	77	15.4688	64.1612	3	AX-123635011(AA) AX-123632830(AA) AX-123624139(AA)
100-seed weight	290.234	84	24.8071	77	15.4688	64.1612	3	AX-123635011(AA) AX-123632932(AA) AX-123624139(AA)
100-seed weight	290.234	84	24.8071	77	15.4688	64.1612	3	AX-123635039(AA) AX-123632830(AA) AX-123624139(AA)
100-seed weight	290.234	84	24.8071	77	15.4688	64.1612	3	AX-123635039(AA) AX-123632932(AA) AX-123624139(AA)
100-seed weight	290.234	84	24.8071	77	15.4688	64.1612	3	AX-123635025(AA) AX-123632830(AA) AX-123624139(AA)
100-seed weight	290.234	84	24.8071	77	15.4688	64.1612	3	AX-123635025(AA) AX-123632932(AA) AX-123624139(AA)
100-seed weight	290.234	84	24.8071	77	15.4688	64.1612	3	AX-123634992(AA) AX-123632830(AA) AX-123624139(AA)
100-seed weight	290.234	84	24.8071	77	15.4688	64.1612	3	AX-123634992(AA) AX-123632932(AA) AX-123624139(AA)
100-seed weight	290.234	84	24.8071	77	15.4688	64.1612	3	AX-123640404(AA) AX-123632830(AA) AX-123624139(AA)
100-seed weight	290.234	84	24.8071	77	15.4688	64.1612	3	AX-123640404(AA) AX-123632932(AA) AX-123624139(AA)
100-seed weight	290.234	84	24.8071	77	15.4688	64.1612	3	AX-123635006(AA) AX-123632830(AA) AX-123624139(AA)
100-seed weight	290.234	84	24.8071	77	15.4688	64.1612	3	AX-123635006(AA) AX-123632932(AA) AX-123624139(AA)
100-seed weight	290.234	84	24.8071	77	15.4688	64.1612	3	AX-123635001(AA) AX-123632830(AA) AX-123624139(AA)
100-seed weight	290.234	84	24.8071	77	15.4688	64.1612	3	AX-123635001(AA) AX-123632932(AA) AX-123624139(AA)
100-seed weight	290.234	84	24.8071	77	15.4688	64.1612	3	AX-123635024(AA) AX-123632830(AA) AX-123624139(AA)
100-seed weight	290.234	84	24.8071	77	15.4688	64.1612	3	AX-123635024(AA) AX-123632932(AA) AX-123624139(AA)
100-seed weight	290.234	84	24.8071	77	15.4688	64.1612	3	AX-123635038(AA) AX-123632830(AA) AX-123624139(AA)
100-seed weight	290.234	84	24.8071	77	15.4688	64.1612	3	AX-123635038(AA) AX-123632932(AA) AX-123624139(AA)
100-seed weight	290.234	84	24.8071	77	15.4688	64.1612	3	AX-123655553(AA) AX-123632830(AA) AX-123624139(AA)
100-seed weight	290.234	84	24.8071	77	15.4688	64.1612	3	AX-123655553(AA) AX-123632932(AA) AX-123624139(AA)
100-seed weight	290.234	84	24.8071	77	15.4688	64.1612	3	AX-123655565(AA) AX-123632830(AA) AX-123624139(AA)
100-seed weight	290.234	84	24.8071	77	15.4688	64.1612	3	AX-123655565(AA) AX-123632932(AA) AX-123624139(AA)
100-seed weight	290.234	84	24.8071	77	15.4688	64.1612	3	AX-123635092(AA) AX-123632830(AA) AX-123624139(AA)
100-seed weight	290.234	84	24.8071	77	15.4688	64.1612	3	AX-123635092(AA) AX-123632932(AA) AX-123624139(AA)
100-seed weight	290.234	84	24.8071	77	15.4688	64.1612	3	AX-123635013(AA) AX-123632830(AA) AX-123624139(AA)
100-seed weight	290.234	84	24.8071	77	15.4688	64.1612	3	AX-123635013(AA) AX-123632932(AA) AX-123624139(AA)
100-seed weight	290.234	84	24.8071	77	15.4688	64.1612	3	AX-123655575(AA) AX-123632830(AA) AX-123624139(AA)
100-seed weight	290.234	84	24.8071	77	15.4688	64.1612	3	AX-123655575(AA) AX-123632932(AA) AX-123624139(AA)
100-seed weight	290.234	84	24.8071	77	15.4688	64.1612	3	AX-123655586(AA) AX-123632830(AA) AX-123624139(AA)
100-seed weight	290.234	84	24.8071	77	15.4688	64.1612	3	AX-123655586(AA) AX-123632932(AA) AX-123624139(AA)
100-seed weight	290.234	84	24.8071	77	15.4688	64.1612	3	AX-123634987(AA) AX-123632830(AA) AX-123624139(AA)
100-seed weight	290.234	84	24.8071	77	15.4688	64.1612	3	AX-123634987(AA) AX-123632932(AA) AX-123624139(AA)
100-seed weight	290.234	84	24.8071	77	15.4688	64.1612	3	AX-123635066(AA) AX-123632830(AA) AX-123624139(AA)
100-seed weight	290.234	84	24.8071	77	15.4688	64.1612	3	AX-123635066(AA) AX-123632932(AA) AX-123624139(AA)
100-seed weight	290.234	84	24.8071	77	15.4688	64.1612	3	AX-123640399(AA) AX-123632830(AA) AX-123624139(AA)
100-seed weight	290.234	84	24.8071	77	15.4688	64.1612	3	AX-123640399(AA) AX-123632932(AA) AX-123624139(AA)
100-seed weight	290.234	84	24.8071	77	15.4688	64.1612	3	AX-123640387(AA) AX-123632830(AA) AX-123624139(AA)
100-seed weight	290.234	84	24.8071	77	15.4688	64.1612	3	AX-123640387(AA) AX-123632932(AA) AX-123624139(AA)
100-seed weight	290.234	84	24.8071	77	15.4688	64.1612	3	AX-123655573(AA) AX-123632830(AA) AX-123624139(AA)
100-seed weight	290.234	84	24.8071	77	15.4688	64.1612	3	AX-123655573(AA) AX-123632932(AA) AX-123624139(AA)
100-seed weight	290.234	84	24.8071	77	15.4688	64.1612	3	AX-123663109(AA) AX-123632830(AA) AX-123624139(AA)
100-seed weight	290.234	84	24.8071	77	15.4688	64.1612	3	AX-123663109(AA) AX-123632932(AA) AX-123624139(AA)
100-seed weight	290.234	84	24.8071	77	15.4688	64.1612	3	AX-123642600(AA) AX-123632830(AA) AX-123624139(AA)
100-seed weight	290.234	84	24.8071	77	15.4688	64.1612	3	AX-123642600(AA) AX-123632932(AA) AX-123624139(AA)
100-seed weight	290.234	84	24.8071	77	15.4688	64.1612	3	AX-123634182(AA) AX-123632830(AA) AX-123624139(AA)
100-seed weight	290.234	84	24.8071	77	15.4688	64.1612	3	AX-123634182(AA) AX-123632932(AA) AX-123624139(AA)
100-seed weight	290.234	84	24.8071	77	15.4688	64.1612	3	AX-123634099(AA) AX-123632830(AA) AX-123624139(AA)
100-seed weight	290.234	84	24.8071	77	15.4688	64.1612	3	AX-123634099(AA) AX-123632932(AA) AX-123624139(AA)
100-seed weight	290.234	84	24.8071	77	15.4688	64.1612	3	AX-123634227(AA) AX-123632830(AA) AX-123624139(AA)
100-seed weight	290.234	84	24.8071	77	15.4688	64.1612	3	AX-123634227(AA) AX-123632932(AA) AX-123624139(AA)
100-seed weight	290.234	84	24.8071	77	15.4688	64.1612	3	AX-123632735(AA) AX-123632830(AA) AX-123624139(AA)
100-seed weight	290.234	84	24.8071	77	15.4688	64.1612	3	AX-123632735(AA) AX-123632932(AA) AX-123624139(AA)
100-seed weight	290.234	84	24.8071	77	15.4688	64.1612	3	AX-123634076(AA) AX-123632830(AA) AX-123624139(AA)
100-seed weight	290.234	84	24.8071	77	15.4688	64.1612	3	AX-123634076(AA) AX-123632932(AA) AX-123624139(AA)
100-seed weight	290.234	84	24.8071	77	15.4688	64.1612	3	AX-123634137(AA) AX-123632830(AA) AX-123624139(AA)
100-seed weight	290.234	84	24.8071	77	15.4688	64.1612	3	AX-123634137(AA) AX-123632932(AA) AX-123624139(AA)
100-seed weight	290.234	84	24.8071	77	15.4688	64.1612	3	AX-123634138(AA) AX-123632830(AA) AX-123624139(AA)
100-seed weight	290.234	84	24.8071	77	15.4688	64.1612	3	AX-123634138(AA) AX-123632932(AA) AX-123624139(AA)
100-seed weight	290.234	84	24.8071	77	15.4688	64.1612	3	AX-123634161(AA) AX-123632830(AA) AX-123624139(AA)
100-seed weight	290.234	84	24.8071	77	15.4688	64.1612	3	AX-123634161(AA) AX-123632932(AA) AX-123624139(AA)
100-seed weight	290.234	84	24.8071	77	15.4688	64.1612	3	AX-123632767(AA) AX-123632830(AA) AX-123624139(AA)
100-seed weight	290.234	84	24.8071	77	15.4688	64.1612	3	AX-123632767(AA) AX-123632932(AA) AX-123624139(AA)
100-seed weight	290.234	84	24.8071	77	15.4688	64.1612	3	AX-123634148(AA) AX-123632830(AA) AX-123624139(AA)
100-seed weight	290.234	84	24.8071	77	15.4688	64.1612	3	AX-123634148(AA) AX-123632932(AA) AX-123624139(AA)
100-seed weight	290.234	84	24.8071	77	15.4688	64.1612	3	AX-123654524(AA) AX-123632830(AA) AX-123624139(AA)
100-seed weight	290.234	84	24.8071	77	15.4688	64.1612	3	AX-123654524(AA) AX-123632932(AA) AX-123624139(AA)
100-seed weight	290.234	84	24.8071	77	15.4688	64.1612	3	AX-123655585(AA) AX-123632830(AA) AX-123624139(AA)
100-seed weight	290.234	84	24.8071	77	15.4688	64.1612	3	AX-123655585(AA) AX-123632932(AA) AX-123624139(AA)
100-seed weight	290.234	84	24.8071	77	15.4688	64.1612	3	AX-123634980(AA) AX-123632830(AA) AX-123624139(AA)
100-seed weight	290.234	84	24.8071	77	15.4688	64.1612	3	AX-123634980(AA) AX-123632932(AA) AX-123624139(AA)
100-seed weight	290.234	84	24.8071	77	15.4688	64.1612	3	AX-123634994(AA) AX-123632830(AA) AX-123624139(AA)
100-seed weight	290.234	84	24.8071	77	15.4688	64.1612	3	AX-123634994(AA) AX-123632932(AA) AX-123624139(AA)
100-seed weight	290.234	84	24.8071	77	15.4688	64.1612	3	AX-123635063(AA) AX-123632830(AA) AX-123624139(AA)
100-seed weight	290.234	84	24.8071	77	15.4688	64.1612	3	AX-123635063(AA) AX-123632932(AA) AX-123624139(AA)
100-seed weight	290.234	84	24.8071	77	15.4688	64.1612	3	AX-123663342(AA) AX-123632830(AA) AX-123624139(AA)
100-seed weight	290.234	84	24.8071	77	15.4688	64.1612	3	AX-123663342(AA) AX-123632932(AA) AX-123624139(AA)
100-seed weight	290.234	84	24.8071	77	15.4688	64.1612	3	AX-123634996(AA) AX-123632830(AA) AX-123624139(AA)
100-seed weight	290.234	84	24.8071	77	15.4688	64.1612	3	AX-123634996(AA) AX-123632932(AA) AX-123624139(AA)
100-seed weight	290.234	84	24.8071	77	15.4688	64.1612	3	AX-123634986(AA) AX-123632830(AA) AX-123624139(AA)
100-seed weight	290.234	84	24.8071	77	15.4688	64.1612	3	AX-123634986(AA) AX-123632932(AA) AX-123624139(AA)
100-seed weight	290.234	84	24.8071	77	15.4688	64.1612	3	AX-123635021(AA) AX-123632830(AA) AX-123624139(AA)
100-seed weight	290.234	84	24.8071	77	15.4688	64.1612	3	AX-123635021(AA) AX-123632932(AA) AX-123624139(AA)
100-seed weight	290.234	84	24.8071	77	15.4688	64.1612	3	AX-123635045(AA) AX-123632830(AA) AX-123624139(AA)
100-seed weight	290.234	84	24.8071	77	15.4688	64.1612	3	AX-123635045(AA) AX-123632932(AA) AX-123624139(AA)
100-seed weight	290.234	84	24.8071	77	15.4688	64.1612	3	AX-123635044(AA) AX-123632830(AA) AX-123624139(AA)
100-seed weight	290.234	84	24.8071	77	15.4688	64.1612	3	AX-123635044(AA) AX-123632932(AA) AX-123624139(AA)
100-seed weight	290.234	84	24.8071	77	15.4688	64.1612	3	AX-123635015(AA) AX-123632830(AA) AX-123624139(AA)
100-seed weight	290.234	84	24.8071	77	15.4688	64.1612	3	AX-123635015(AA) AX-123632932(AA) AX-123624139(AA)
100-seed weight	290.234	84	24.8071	77	15.4688	64.1612	3	AX-123642587(AA) AX-123632830(AA) AX-123624139(AA)
100-seed weight	290.234	84	24.8071	77	15.4688	64.1612	3	AX-123642587(AA) AX-123632932(AA) AX-123624139(AA)
100-seed weight	290.234	84	24.8071	77	15.4688	64.1612	3	AX-123655557(AA) AX-123632830(AA) AX-123624139(AA)
100-seed weight	290.234	84	24.8071	77	15.4688	64.1612	3	AX-123655557(AA) AX-123632932(AA) AX-123624139(AA)
100-seed weight	290.234	84	24.8071	77	15.4688	64.1612	3	AX-123642589(AA) AX-123632830(AA) AX-123624139(AA)
100-seed weight	290.234	84	24.8071	77	15.4688	64.1612	3	AX-123642589(AA) AX-123632932(AA) AX-123624139(AA)
100-seed weight	290.234	84	24.8071	77	15.4688	64.1612	3	AX-123663349(AA) AX-123632830(AA) AX-123624139(AA)
100-seed weight	290.234	84	24.8071	77	15.4688	64.1612	3	AX-123663349(AA) AX-123632932(AA) AX-123624139(AA)
100-seed weight	290.234	84	24.8071	77	15.4688	64.1612	3	AX-123635004(AA) AX-123632830(AA) AX-123624139(AA)
100-seed weight	290.234	84	24.8071	77	15.4688	64.1612	3	AX-123635004(AA) AX-123632932(AA) AX-123624139(AA)
100-seed weight	290.234	84	24.8071	77	15.4688	64.1612	3	AX-123655592(AA) AX-123632830(AA) AX-123624139(AA)
100-seed weight	290.234	84	24.8071	77	15.4688	64.1612	3	AX-123655592(AA) AX-123632932(AA) AX-123624139(AA)
100-seed weight	290.234	84	24.8071	77	15.4688	64.1612	3	AX-123663334(AA) AX-123632830(AA) AX-123624139(AA)
100-seed weight	290.234	84	24.8071	77	15.4688	64.1612	3	AX-123663334(AA) AX-123632932(AA) AX-123624139(AA)
100-seed weight	290.234	84	24.8071	77	15.4688	64.1612	3	AX-123635023(AA) AX-123632830(AA) AX-123624139(AA)
100-seed weight	290.234	84	24.8071	77	15.4688	64.1612	3	AX-123635023(AA) AX-123632932(AA) AX-123624139(AA)
100-seed weight	290.234	84	24.8071	77	15.4688	64.1612	3	AX-123642585(AA) AX-123632830(AA) AX-123624139(AA)
100-seed weight	290.234	84	24.8071	77	15.4688	64.1612	3	AX-123642585(AA) AX-123632932(AA) AX-123624139(AA)
100-seed weight	290.234	84	24.8071	77	15.4688	64.1612	3	AX-123635048(AA) AX-123632830(AA) AX-123624139(AA)
100-seed weight	290.234	84	24.8071	77	15.4688	64.1612	3	AX-123635048(AA) AX-123632932(AA) AX-123624139(AA)
100-seed weight	290.234	84	24.8071	77	15.4688	64.1612	3	AX-123634997(AA) AX-123632830(AA) AX-123624139(AA)
100-seed weight	290.234	84	24.8071	77	15.4688	64.1612	3	AX-123634997(AA) AX-123632932(AA) AX-123624139(AA)
100-seed weight	290.234	84	24.8071	77	15.4688	64.1612	3	AX-123632835(AA) AX-123632830(AA) AX-123624139(AA)
100-seed weight	290.234	84	24.8071	77	15.4688	64.1612	3	AX-123632835(AA) AX-123632932(AA) AX-123624139(AA)
100-seed weight	290.234	84	24.8071	77	15.4688	64.1612	3	AX-123633017(AA) AX-123632830(AA) AX-123624139(AA)
100-seed weight	290.234	84	24.8071	77	15.4688	64.1612	3	AX-123633017(AA) AX-123632932(AA) AX-123624139(AA)
100-seed weight	290.234	84	24.8071	77	15.4688	64.1612	3	AX-123653952(AA) AX-123632830(AA) AX-123624139(AA)
100-seed weight	290.234	84	24.8071	77	15.4688	64.1612	3	AX-123653952(AA) AX-123632932(AA) AX-123624139(AA)
100-seed weight	290.234	84	24.8071	77	15.4688	64.1612	3	AX-123632922(AA) AX-123632830(AA) AX-123624139(AA)
100-seed weight	290.234	84	24.8071	77	15.4688	64.1612	3	AX-123632922(AA) AX-123632932(AA) AX-123624139(AA)
100-seed weight	290.234	84	24.8071	77	15.4688	64.1612	3	AX-123632934(AA) AX-123632830(AA) AX-123624139(AA)
100-seed weight	290.234	84	24.8071	77	15.4688	64.1612	3	AX-123632934(AA) AX-123632932(AA) AX-123624139(AA)
100-seed weight	290.234	84	24.8071	77	15.4688	64.1612	3	AX-123632850(AA) AX-123632830(AA) AX-123624139(AA)
100-seed weight	290.234	84	24.8071	77	15.4688	64.1612	3	AX-123632850(AA) AX-123632932(AA) AX-123624139(AA)
100-seed weight	290.234	84	24.8071	77	15.4688	64.1612	3	AX-123632824(AA) AX-123632830(AA) AX-123624139(AA)
100-seed weight	290.234	84	24.8071	77	15.4688	64.1612	3	AX-123632824(AA) AX-123632932(AA) AX-123624139(AA)
100-seed weight	290.234	84	24.8071	77	15.4688	64.1612	3	AX-123632842(AA) AX-123632830(AA) AX-123624139(AA)
100-seed weight	290.234	84	24.8071	77	15.4688	64.1612	3	AX-123632842(AA) AX-123632932(AA) AX-123624139(AA)
100-seed weight	290.234	84	24.8071	77	15.4688	64.1612	3	AX-123632854(AA) AX-123632830(AA) AX-123624139(AA)
100-seed weight	290.234	84	24.8071	77	15.4688	64.1612	3	AX-123632854(AA) AX-123632932(AA) AX-123624139(AA)
100-seed weight	290.234	84	24.8071	77	15.4688	64.1612	3	AX-123632871(AA) AX-123632830(AA) AX-123624139(AA)
100-seed weight	290.234	84	24.8071	77	15.4688	64.1612	3	AX-123632871(AA) AX-123632932(AA) AX-123624139(AA)
100-seed weight	290.234	84	24.8071	77	15.4688	64.1612	3	AX-123633062(AA) AX-123632830(AA) AX-123624139(AA)
100-seed weight	290.234	84	24.8071	77	15.4688	64.1612	3	AX-123633062(AA) AX-123632932(AA) AX-123624139(AA)
100-seed weight	290.234	84	24.8071	77	15.4688	64.1612	3	AX-123632887(AA) AX-123632830(AA) AX-123624139(AA)
100-seed weight	290.234	84	24.8071	77	15.4688	64.1612	3	AX-123632887(AA) AX-123632932(AA) AX-123624139(AA)
100-seed weight	290.234	84	24.8071	77	15.4688	64.1612	3	AX-123632857(AA) AX-123632830(AA) AX-123624139(AA)
100-seed weight	290.234	84	24.8071	77	15.4688	64.1612	3	AX-123632857(AA) AX-123632932(AA) AX-123624139(AA)
100-seed weight	290.234	84	24.8071	77	15.4688	64.1612	3	AX-123632830(AA) AX-123633004(AA) AX-123624139(AA)
100-seed weight	290.234	84	24.8071	77	15.4688	64.1612	3	AX-123632830(AA) AX-123632932(AA) AX-123624139(AA)
100-seed weight	290.234	84	24.8071	77	15.4688	64.1612	3	AX-123632830(AA) AX-123653966(AA) AX-123624139(AA)
100-seed weight	290.234	84	24.8071	77	15.4688	64.1612	3	AX-123632830(AA) AX-123632877(AA) AX-123624139(AA)
100-seed weight	290.234	84	24.8071	77	15.4688	64.1612	3	AX-123632830(AA) AX-123632953(AA) AX-123624139(AA)
100-seed weight	290.234	84	24.8071	77	15.4688	64.1612	3	AX-123632830(AA) AX-123633080(AA) AX-123624139(AA)
100-seed weight	290.234	84	24.8071	77	15.4688	64.1612	3	AX-123632830(AA) AX-123632940(AA) AX-123624139(AA)
100-seed weight	290.234	84	24.8071	77	15.4688	64.1612	3	AX-123632830(AA) AX-123653944(AA) AX-123624139(AA)
100-seed weight	290.234	84	24.8071	77	15.4688	64.1612	3	AX-123632830(AA) AX-123633063(AA) AX-123624139(AA)
100-seed weight	290.234	84	24.8071	77	15.4688	64.1612	3	AX-123632830(AA) AX-123632820(AA) AX-123624139(AA)
100-seed weight	290.234	84	24.8071	77	15.4688	64.1612	3	AX-123632830(AA) AX-123632938(AA) AX-123624139(AA)
100-seed weight	290.234	84	24.8071	77	15.4688	64.1612	3	AX-123632830(AA) AX-123642379(AA) AX-123624139(AA)
100-seed weight	290.234	84	24.8071	77	15.4688	64.1612	3	AX-123632830(AA) AX-123662733(AA) AX-123624139(AA)
100-seed weight	290.234	84	24.8071	77	15.4688	64.1612	3	AX-123632830(AA) AX-123633035(AA) AX-123624139(AA)
100-seed weight	290.234	84	24.8071	77	15.4688	64.1612	3	AX-123632830(AA) AX-123632867(AA) AX-123624139(AA)
100-seed weight	290.234	84	24.8071	77	15.4688	64.1612	3	AX-123632830(AA) AX-123632997(AA) AX-123624139(AA)
100-seed weight	290.234	84	24.8071	77	15.4688	64.1612	3	AX-123632830(AA) AX-123653996(AA) AX-123624139(AA)
100-seed weight	290.234	84	24.8071	77	15.4688	64.1612	3	AX-123632830(AA) AX-123653993(AA) AX-123624139(AA)
100-seed weight	290.234	84	24.8071	77	15.4688	64.1612	3	AX-123632830(AA) AX-123632907(AA) AX-123624139(AA)
100-seed weight	290.234	84	24.8071	77	15.4688	64.1612	3	AX-123632830(AA) AX-123632829(AA) AX-123624139(AA)
100-seed weight	290.234	84	24.8071	77	15.4688	64.1612	3	AX-123632830(AA) AX-123653963(AA) AX-123624139(AA)
100-seed weight	290.234	84	24.8071	77	15.4688	64.1612	3	AX-123632830(AA) AX-123633081(AA) AX-123624139(AA)
100-seed weight	290.234	84	24.8071	77	15.4688	64.1612	3	AX-123632830(AA) AX-123662687(AA) AX-123624139(AA)
100-seed weight	290.234	84	24.8071	77	15.4688	64.1612	3	AX-123632830(AA) AX-123633050(AA) AX-123624139(AA)
100-seed weight	290.234	84	24.8071	77	15.4688	64.1612	3	AX-123632830(AA) AX-123633074(AA) AX-123624139(AA)
100-seed weight	290.234	84	24.8071	77	15.4688	64.1612	3	AX-123632830(AA) AX-123632828(AA) AX-123624139(AA)
100-seed weight	290.234	84	24.8071	77	15.4688	64.1612	3	AX-123632830(AA) AX-123632994(AA) AX-123624139(AA)
100-seed weight	290.234	84	24.8071	77	15.4688	64.1612	3	AX-123632830(AA) AX-123653967(AA) AX-123624139(AA)
100-seed weight	290.234	84	24.8071	77	15.4688	64.1612	3	AX-123632830(AA) AX-123633051(AA) AX-123624139(AA)
100-seed weight	290.234	84	24.8071	77	15.4688	64.1612	3	AX-123632830(AA) AX-123640172(AA) AX-123624139(AA)
100-seed weight	290.234	84	24.8071	77	15.4688	64.1612	3	AX-123632830(AA) AX-123632916(AA) AX-123624139(AA)
100-seed weight	290.234	84	24.8071	77	15.4688	64.1612	3	AX-123633004(AA) AX-123632932(AA) AX-123624139(AA)
100-seed weight	290.234	84	24.8071	77	15.4688	64.1612	3	AX-123632932(AA) AX-123653966(AA) AX-123624139(AA)
100-seed weight	290.234	84	24.8071	77	15.4688	64.1612	3	AX-123632932(AA) AX-123632877(AA) AX-123624139(AA)
100-seed weight	290.234	84	24.8071	77	15.4688	64.1612	3	AX-123632932(AA) AX-123632953(AA) AX-123624139(AA)
100-seed weight	290.234	84	24.8071	77	15.4688	64.1612	3	AX-123632932(AA) AX-123633080(AA) AX-123624139(AA)
100-seed weight	290.234	84	24.8071	77	15.4688	64.1612	3	AX-123632932(AA) AX-123632940(AA) AX-123624139(AA)
100-seed weight	290.234	84	24.8071	77	15.4688	64.1612	3	AX-123632932(AA) AX-123653944(AA) AX-123624139(AA)
100-seed weight	290.234	84	24.8071	77	15.4688	64.1612	3	AX-123632932(AA) AX-123633063(AA) AX-123624139(AA)
100-seed weight	290.234	84	24.8071	77	15.4688	64.1612	3	AX-123632932(AA) AX-123632820(AA) AX-123624139(AA)
100-seed weight	290.234	84	24.8071	77	15.4688	64.1612	3	AX-123632932(AA) AX-123632938(AA) AX-123624139(AA)
100-seed weight	290.234	84	24.8071	77	15.4688	64.1612	3	AX-123632932(AA) AX-123642379(AA) AX-123624139(AA)
100-seed weight	290.234	84	24.8071	77	15.4688	64.1612	3	AX-123632932(AA) AX-123662733(AA) AX-123624139(AA)
100-seed weight	290.234	84	24.8071	77	15.4688	64.1612	3	AX-123632932(AA) AX-123633035(AA) AX-123624139(AA)
100-seed weight	290.234	84	24.8071	77	15.4688	64.1612	3	AX-123632932(AA) AX-123632867(AA) AX-123624139(AA)
100-seed weight	290.234	84	24.8071	77	15.4688	64.1612	3	AX-123632932(AA) AX-123632997(AA) AX-123624139(AA)
100-seed weight	290.234	84	24.8071	77	15.4688	64.1612	3	AX-123632932(AA) AX-123653996(AA) AX-123624139(AA)
100-seed weight	290.234	84	24.8071	77	15.4688	64.1612	3	AX-123632932(AA) AX-123653993(AA) AX-123624139(AA)
100-seed weight	290.234	84	24.8071	77	15.4688	64.1612	3	AX-123632932(AA) AX-123632907(AA) AX-123624139(AA)
100-seed weight	290.234	84	24.8071	77	15.4688	64.1612	3	AX-123632932(AA) AX-123632829(AA) AX-123624139(AA)
100-seed weight	290.234	84	24.8071	77	15.4688	64.1612	3	AX-123632932(AA) AX-123653963(AA) AX-123624139(AA)
100-seed weight	290.234	84	24.8071	77	15.4688	64.1612	3	AX-123632932(AA) AX-123633081(AA) AX-123624139(AA)
100-seed weight	290.234	84	24.8071	77	15.4688	64.1612	3	AX-123632932(AA) AX-123662687(AA) AX-123624139(AA)
100-seed weight	290.234	84	24.8071	77	15.4688	64.1612	3	AX-123632932(AA) AX-123633050(AA) AX-123624139(AA)
100-seed weight	290.234	84	24.8071	77	15.4688	64.1612	3	AX-123632932(AA) AX-123633074(AA) AX-123624139(AA)
100-seed weight	290.234	84	24.8071	77	15.4688	64.1612	3	AX-123632932(AA) AX-123632828(AA) AX-123624139(AA)
100-seed weight	290.234	84	24.8071	77	15.4688	64.1612	3	AX-123632932(AA) AX-123632994(AA) AX-123624139(AA)
100-seed weight	290.234	84	24.8071	77	15.4688	64.1612	3	AX-123632932(AA) AX-123653967(AA) AX-123624139(AA)
100-seed weight	290.234	84	24.8071	77	15.4688	64.1612	3	AX-123632932(AA) AX-123633051(AA) AX-123624139(AA)
100-seed weight	290.234	84	24.8071	77	15.4688	64.1612	3	AX-123632932(AA) AX-123640172(AA) AX-123624139(AA)
100-seed weight	290.234	84	24.8071	77	15.4688	64.1612	3	AX-123632932(AA) AX-123632916(AA) AX-123624139(AA)
100-seed weight	290.126	81	24.9765	80	15.6475	64.1526	3	AX-123632830(AA) AX-123640164(AA) AX-123624165(AA)
100-seed weight	290.126	81	24.9765	80	15.6475	64.1526	3	AX-123632830(AA) AX-123640164(AA) AX-123624210(AA)
100-seed weight	290.126	81	24.9765	80	15.6475	64.1526	3	AX-123632932(AA) AX-123640164(AA) AX-123624165(AA)
100-seed weight	290.126	81	24.9765	80	15.6475	64.1526	3	AX-123632932(AA) AX-123640164(AA) AX-123624210(AA)
PVE, phenotypic variance explained
