# Supplementary material for: Construction of a high-density genetic map and QTL analysis for yield, yield components and agronomic traits in chickpea (Cicer arietinum L.)
Source: PLoS One. 2021 May 14;16(5):e0251669. doi: 10.1371/journal.pone.0251669 (PMC8121343; doi:10.1371/journal.pone.0251669)
Supplement: S5 Table — (XLSX) [file pone.0251669.s005.xlsx]

## Sheet: S5 Table
S5 Table: List of genes underlying the major-effect QTL regions identified for 100-seed weight
QTL	Linkage group	Marker interval	Gene ID	Gene Description	GO Biological Process	GO Cellular Component	GO Molecular Function	Enzyme Codes
q100SW3.1	CaLG03	AX-123621911_AX-123621900	Ca_20408	cucumber peeling cupredoxin-like	electron transport chain	anchored component of plasma membrane	electron transfer activity	-
			Ca_20407	synaptotagmin-4-like	regulation of transcription, DNA-templated;lipid transport	integral component of membrane	lipid binding	-
			Ca_20406	glyoxylate/hydroxypyruvate reductase HPR3	oxidation-reduction process	cytosol	hydroxypyruvate reductase activity;glyoxylate reductase (NADP) activity;NAD binding	EC:1.1.1.79;EC:1.1.1.81
			Ca_20405	polygalacturonate 4-alpha-galacturonosyltransferase	pectin biosynthetic process;cell wall organization	Golgi membrane;integral component of membrane	polygalacturonate 4-alpha-galacturonosyltransferase activity	EC:2.4.1.43
			Ca_06280	agamous-like MADS-box protein AGL6	positive regulation of transcription by RNA polymerase II;plant ovule development	nucleus	RNA polymerase II regulatory region sequence-specific DNA binding;DNA-binding transcription factor activity, RNA polymerase II-specific;transcription factor binding;protein dimerization activity	-
			Ca_06278	CRS2-associated factor 1, mitochondrial	-	-	RNA binding	-
			Ca_06276	subtilisin-like protease SBT1.1	proteolysis	-	serine-type endopeptidase activity	EC:3.4.21
			Ca_06275	phospholipase D gamma 1-like isoform X1	-	-	phospholipase D activity;N-acylphosphatidylethanolamine-specific phospholipase D activity	EC:3.1.4.4
			Ca_06274	ataxin-10	embryo development ending in seed dormancy	-	-	-
			Ca_06273	F-box/LRR-repeat protein At3g48880-like	-	integral component of membrane	-	-
			Ca_06272	uncharacterized protein LOC101512914	-	-	acyl-CoA hydrolase activity	EC:3.1.2.20
			Ca_06270	E3 ubiquitin-protein ligase At1g12760-like	-	vacuolar membrane;integral component of membrane	-	-
			Ca_06269	pentatricopeptide repeat-containing protein At2g03880, mitochondrial	RNA modification	intracellular membrane-bounded organelle	zinc ion binding	-
			Ca_06268	shaggy-related protein kinase theta	protein phosphorylation;signal transduction	cytosol	protein serine/threonine kinase activity;ATP binding	-
			Ca_06267	homeobox-leucine zipper protein ANTHOCYANINLESS 2	regulation of transcription, DNA-templated	nucleus	lipid binding;sequence-specific DNA binding	-
			Ca_06266	probable methyltransferase PMT13	methylation	cytoplasm;integral component of membrane	S-adenosylmethionine-dependent methyltransferase activity	-
			Ca_06265	COP9 signalosome complex subunit 1-like	protein deneddylation	COP9 signalosome	-	-
			Ca_06263	F-box protein At4g00755-like	-	-	-	-
			Ca_06279	MADS-box protein SOC1-like isoform X2	-	-	binding	-
			Ca_06277	subtilisin-like protease SBT4.14	proteolysis	-	serine-type endopeptidase activity	EC:3.4.21
			Ca_06271	BON1-associated protein 2-like	-	-	-	-
			Ca_06264	probable methyltransferase PMT15	methylation	endosome;trans-Golgi network;integral component of membrane	methyltransferase activity	-
			Ca_06262	F-box protein At4g00755-like isoform X1	-	-	-	-
q100SW4.1	CaLG04	AX-123615349_AX-123623881	Ca_04360	40S ribosomal protein S18	translation	ribosome	RNA binding;structural constituent of ribosome	-
			Ca_04363	light-harvesting complex-like protein OHP2, chloroplastic	response to light intensity	-	-	-
			Ca_04364	probable serine/threonine-protein kinase At1g54610	positive regulation of transcription elongation from RNA polymerase II promoter;regulation of cell cycle;phosphorylation of RNA polymerase II C-terminal domain	cyclin-dependent protein kinase holoenzyme complex;nuclear chromatin	cyclin-dependent protein serine/threonine kinase activity;ATP binding;RNA polymerase II CTD heptapeptide repeat kinase activity	EC:2.7.11.23;EC:2.7.11.22
			Ca_04365	peroxidase 12	response to oxidative stress;hydrogen peroxide catabolic process;oxidation-reduction process;cellular oxidant detoxification	extracellular region	peroxidase activity;heme binding;metal ion binding	EC:1.11.1.7
			Ca_04366	putative serine/threonine-protein kinase	protein phosphorylation;transmembrane receptor protein serine/threonine kinase signaling pathway	plasma membrane;integral component of membrane	transmembrane receptor protein serine/threonine kinase activity;ATP binding	EC:2.7.11.30
			Ca_04367	histone-lysine N-methyltransferase ASHH1 isoform X1	histone lysine methylation	nucleus	histone-lysine N-methyltransferase activity	EC:2.1.1.43
			Ca_04368	protein S-acyltransferase 8-like	protein targeting to membrane;peptidyl-L-cysteine S-palmitoylation	endoplasmic reticulum;Golgi apparatus;integral component of membrane	protein-cysteine S-palmitoyltransferase activity	EC:2.3.1.225
			Ca_04369	plant invertase/pectin methylesterase inhibitor protein	negative regulation of catalytic activity	-	enzyme inhibitor activity	-
			Ca_04370	ethylene-responsive transcription factor ERF110-like isoform X2	regulation of transcription, DNA-templated	nucleus	DNA binding;DNA-binding transcription factor activity	-
			Ca_04371	transmembrane protein, putative	-	integral component of membrane	-	-
			Ca_04373	60S ribosomal protein L3	ribosomal large subunit assembly;translation	cytosolic large ribosomal subunit	RNA binding;structural constituent of ribosome	-
			Ca_04374	early nodulin-20	-	-	-	-
			Ca_04375	G-box-binding factor 4-like	regulation of transcription, DNA-templated	-	DNA-binding transcription factor activity	-
			Ca_04377	DUF2775 family protein	-	-	-	-
			Ca_04378	plant inositol phosphorylceramide synthase	ceramide biosynthetic process	trans-Golgi network;integral component of plasma membrane;integral component of Golgi membrane;integral component of endoplasmic reticulum membrane	sphingomyelin synthase activity;inositol phosphoceramide synthase activity;ceramide cholinephosphotransferase activity	EC:2.7.8.3;EC:2.7.8.27
			Ca_04379	thioredoxin Y1, chloroplastic	glycerol ether metabolic process;cell redox homeostasis;oxidation-reduction process	cell;cytoplasm	protein disulfide oxidoreductase activity;oxidoreductase activity, acting on a sulfur group of donors, disulfide as acceptor;protein-disulfide reductase activity	EC:1.8.1.8
			Ca_04380	40S ribosomal protein S18	translation	ribosome	RNA binding;structural constituent of ribosome	-
			Ca_04381	putative ABA/WDS induced protein	-	-	-	-
			Ca_04382	18.1 kDa class I heat shock protein	-	integral component of membrane	-	-
			Ca_04383	UPF0496 protein 4-like	-	integral component of membrane	-	-
			Ca_04384	tubby-like F-box protein 8	-	-	-	-
			Ca_04385	trihelix transcription factor GT-2-like	-	-	-	-
			Ca_04386	trihelix transcription factor GT-2-like	-	-	-	-
			Ca_04388	ubiquitin carboxyl-terminal hydrolase MINDY-3-like isoform X2	-	-	hydrolase activity	-
			Ca_04389	ubiquitin carboxyl-terminal hydrolase MINDY-3-like isoform X2	protein K48-linked deubiquitination	cytosol	cysteine-type carboxypeptidase activity;Lys48-specific deubiquitinase activity	EC:3.4.18
			Ca_04391	Retrovirus-related Pol polyprotein from transposon TNT 1-94	-	-	-	-
			Ca_04393	vacuolar iron transporter homolog 2-like	intracellular sequestering of iron ion;cellular manganese ion homeostasis;iron ion transmembrane transport;manganese ion transmembrane transport	cell;integral component of membrane	iron ion transmembrane transporter activity;manganese ion transmembrane transporter activity	-
			Ca_04394	serine decarboxylase 1	carboxylic acid metabolic process	-	histidine decarboxylase activity;pyridoxal phosphate binding	EC:4.1.1.22
			Ca_04395	transcription factor VIP1-like isoform X1	regulation of transcription, DNA-templated	-	DNA-binding transcription factor activity	-
			Ca_04397	serine/threonine-protein kinase STY46-like isoform X2	protein phosphorylation	-	protein kinase activity;ATP binding	-
			Ca_04398	---NA---	-	-	-	-
			Ca_04399	RNA-binding protein 2-like	-	-	RNA binding	-
			Ca_04400	---NA---	-	-	-	-
			Ca_04401	PH, RCC1 and FYVE domains-containing protein 1	-	-	metal ion binding	-
			Ca_04402	receptor-like protein EIX2 isoform X2	-	integral component of membrane	-	-
			Ca_04403	L-type lectin-domain containing receptor kinase S.6	defense response to oomycetes;protein phosphorylation;transmembrane receptor protein serine/threonine kinase signaling pathway;defense response to bacterium	plasma membrane;integral component of membrane	transmembrane receptor protein serine/threonine kinase activity;ATP binding;carbohydrate binding	EC:2.7.11.30
			Ca_04404	ABC transporter C family member 10-like	transmembrane transport	plant-type vacuole;vacuolar membrane;integral component of membrane	ATP binding;ATPase activity;ATPase-coupled transmembrane transporter activity	EC:3.6.1.3;EC:3.6.1.15
			Ca_04405	acidic endochitinase	polysaccharide catabolic process;chitin catabolic process	extracellular space	chitinase activity	EC:3.2.1.14
			Ca_04406	putative chitinase	carbohydrate metabolic process	extracellular region	chitinase activity	EC:3.2.1.14
			Ca_04407	acidic endochitinase-like	carbohydrate metabolic process	extracellular region	chitinase activity	EC:3.2.1.14
			Ca_04408	plastidial pyruvate kinase 2	glycolytic process	chloroplast stroma	magnesium ion binding;pyruvate kinase activity;kinase activity;potassium ion binding	EC:2.7.1.40
			Ca_04410	WD repeat-containing protein 91-like isoform X2	-	-	-	-
			Ca_04412	CAAX amino terminal protease family protein	CAAX-box protein processing	integral component of membrane	cysteine-type endopeptidase activity	EC:3.4.22
			Ca_04413	peroxisome biosynthesis protein PAS1-like isoform X2	-	-	ATP binding	-
			Ca_04414	putative adenosinetriphosphatase	-	membrane	ATP binding;hydrolase activity	-
			Ca_04415	uncharacterized AAA domain-containing protein C16E9.10c-like	-	membrane	ATP binding;hydrolase activity	-
			Ca_04416	F-box protein At5g52880	-	-	-	-
			Ca_04417	reticulon-like protein B1	-	endoplasmic reticulum;endoplasmic reticulum membrane;integral component of membrane	-	-
			Ca_04418	integral membrane protein	-	chloroplast;integral component of membrane	-	-
			Ca_04419	probable membrane-associated kinase regulator 5	phosphorylation	plasma membrane	kinase activity	-
			Ca_04420	ABC transporter G family member 4	sulfate transmembrane transport	plasma membrane;integral component of membrane	ATP binding;ATPase-coupled sulfate transmembrane transporter activity;ATPase activity	EC:3.6.1.3;EC:3.6.3.25;EC:3.6.1.15
			Ca_04421	SPX domain-containing membrane protein	transmembrane transport	integral component of membrane	transmembrane transporter activity	-
			Ca_04422	pentatricopeptide repeat-containing protein At5g52850, chloroplastic	RNA modification	intracellular membrane-bounded organelle	zinc ion binding	-
			Ca_04423	probable WRKY transcription factor 27	nitric oxide mediated signal transduction;response to gibberellin;defense response to bacterium;negative regulation of transcription, DNA-templated	nucleus	DNA-binding transcription factor activity;sequence-specific DNA binding;transcription regulatory region DNA binding	-
			Ca_04424	protein SAR DEFICIENT 4	oxidation-reduction process	cytoplasm	oxidoreductase activity, acting on the CH-NH2 group of donors, NAD or NADP as acceptor;thiomorpholine-carboxylate dehydrogenase activity	EC:1.5.1.25
			Ca_04425	DUF4228 domain protein	-	-	-	-
			Ca_04426	heavy metal-associated isoprenylated plant protein 39-like	metal ion transport	-	metal ion binding	-
			Ca_04427	30S ribosomal protein s17	translation	cytosolic small ribosomal subunit	structural constituent of ribosome	-
			Ca_04428	receptor protein kinase-like protein ZAR1	regulation of transcription, DNA-templated;protein phosphorylation	nucleus;integral component of membrane	DNA binding;protein kinase activity;ATP binding	-
			Ca_04429	receptor protein kinase-like protein ZAR1	regulation of transcription, DNA-templated;protein phosphorylation	nucleus;integral component of membrane	DNA binding;protein kinase activity;ATP binding	-
			Ca_04430	uncharacterized protein LOC101511763 isoform X2	-	-	-	-
			Ca_04431	uncharacterized protein LOC101511319 isoform X1	-	-	-	-
			Ca_04432	probable polygalacturonase	carbohydrate metabolic process;cell wall organization	extracellular region	polygalacturonase activity;lyase activity;galacturan 1,4-alpha-galacturonidase activity	EC:3.2.1.67;EC:3.2.1.15
			Ca_04433	beta-carotene hydroxylase 2, chloroplastic	lipid biosynthetic process;oxidation-reduction process	integral component of membrane	iron ion binding;oxidoreductase activity	-
			Ca_04435	probable polygalacturonase	carbohydrate metabolic process;cell wall organization	extracellular region	polygalacturonase activity;lyase activity;galacturan 1,4-alpha-galacturonidase activity	EC:3.2.1.67;EC:3.2.1.15
			Ca_04436	uncharacterized protein LOC101512822	-	-	-	-
			Ca_04437	desumoylating isopeptidase 2	-	-	-	-
			Ca_04438	probable receptor-like protein kinase At5g24010	protein autophosphorylation	plasma membrane;plasmodesma;integral component of membrane	protein kinase activity;ATP binding	-
			Ca_04440	ferric reduction oxidase 2-like isoform X1	oxidation-reduction process	integral component of membrane	oxidoreductase activity	-
			Ca_04441	protein PATRONUS 2-like isoform X1	regulation of mitotic cell cycle	-	-	-
			Ca_04442	scarecrow-like protein 8	regulation of transcription, DNA-templated	nucleus	DNA-binding transcription factor activity;sequence-specific DNA binding	-
			Ca_04443	protein DETOXIFICATION 35	xenobiotic transport;transmembrane transport	integral component of membrane	antiporter activity;xenobiotic transmembrane transporter activity	-
			Ca_04444	UPF0496 protein At3g49070 isoform X2	-	integral component of membrane	-	-
			Ca_04445	N6-adenosine-methyltransferase non-catalytic subunit MTB	mRNA methylation	-	nucleic acid binding;mRNA (2'-O-methyladenosine-N6-)-methyltransferase activity	EC:2.1.1.62
			Ca_04446	sec-independent protein translocase protein TATB, chloroplastic	response to cold;protein transport by the Tat complex;protein import into chloroplast thylakoid membrane;positive regulation of stomatal opening;regulation of reactive oxygen species biosynthetic process;regulation of response to water deprivation	chloroplast thylakoid membrane;chloroplast envelope;integral component of membrane;TAT protein transport complex	proton motive force dependent protein transmembrane transporter activity	-
			Ca_04447	GPN-loop GTPase QQT2	-	-	GTPase activity;GTP binding	EC:3.6.1.15
			Ca_04448	mitogen-activated protein kinase kinase kinase YODA-like isoform X1	activation of MAPKK activity;stress-activated protein kinase signaling cascade;regulation of mitotic cell cycle	cytoplasm	ATP binding;MAP kinase kinase kinase activity	EC:2.7.11.25
			Ca_04450	short-chain dehydrogenase TIC 32, chloroplastic-like	protein transport;oxidation-reduction process	chloroplast inner membrane	calmodulin binding;3-oxo-arachidoyl-CoA reductase activity;3-oxo-behenoyl-CoA reductase activity;3-oxo-lignoceroyl-CoA reductase activity;3-oxo-cerotoyl-CoA reductase activity	EC:1.1.1.330
			Ca_04453	ATP-binding protein, putative	-	-	ATP binding	-
			Ca_04455	60S ribosomal protein L36-3-like	translation	ribosome	structural constituent of ribosome	-
			Ca_04456	protein NLP6 isoform X1	-	-	-	-
			Ca_04457	signal peptide peptidase-like 1	proteolysis	endosome;trans-Golgi network;integral component of membrane	aspartic-type endopeptidase activity	EC:3.4.23
			Ca_04458	pollen-specific leucine-rich repeat extensin-like protein 1	DNA integration	-	nucleic acid binding	-
			Ca_04460	cysteine proteinase inhibitor 5-like	negative regulation of endopeptidase activity	-	cysteine-type endopeptidase inhibitor activity	-
			Ca_04461	60S ribosomal export protein NMD3	protein transport	nucleus;cytoplasm	ribosomal large subunit binding	-
			Ca_04463	cytokinin hydroxylase	oxidation-reduction process	integral component of membrane	monooxygenase activity;iron ion binding;oxidoreductase activity, acting on paired donors, with incorporation or reduction of molecular oxygen;heme binding	-
			Ca_04464	pollen-specific leucine-rich repeat extensin-like protein 1	-	-	-	-
			Ca_04465	DNA-directed RNA polymerase iii subunit rpc3-like protein	transcription, DNA-templated	RNA polymerase III complex	single-stranded DNA binding;DNA-directed 5'-3' RNA polymerase activity	EC:2.7.7.6
			Ca_04466	PAR1 protein	-	-	-	-
			Ca_04468	zinc finger CCHC domain-containing protein 9-like	-	-	nucleic acid binding;zinc ion binding	-
			Ca_04470	small acidic protein 1	-	-	-	-
			Ca_04471	receptor-like protein EIX1	phosphorylation	integral component of membrane	kinase activity	-
			Ca_04472	pentatricopeptide repeat-containing protein At1g55630-like	-	-	-	-
			Ca_04473	low-temperature-induced 65 kDa protein-like isoform X1	response to abscisic acid	-	-	-
			Ca_04475	transmembrane ascorbate ferrireductase 1	oxidation-reduction process	integral component of membrane	oxidoreductase activity	-
			Ca_04476	carboxy-terminal region remorin	-	-	-	-
			Ca_04477	transcription factor MYB41-like isoform X1	regulation of transcription, DNA-templated;cell differentiation	nucleus	DNA-binding transcription factor activity;sequence-specific DNA binding;transcription regulatory region DNA binding	-
			Ca_04478	pre-mRNA cleavage factor Im 25 kDa subunit 2	mRNA polyadenylation	mRNA cleavage factor complex	mRNA binding;hydrolase activity	-
			Ca_04479	homoserine kinase	threonine metabolic process;phosphorylation	-	homoserine kinase activity;ATP binding	EC:2.7.1.39
			Ca_04481	F-box/LRR-repeat protein At3g48880	-	-	-	-
			Ca_04482	membrane steroid-binding protein 2-like	-	endoplasmic reticulum;integral component of membrane	-	-
			Ca_04483	E3 ubiquitin-protein ligase ATL6-like	-	integral component of membrane	-	-
			Ca_04484	protein phosphatase inhibitor 2	regulation of signal transduction;negative regulation of phosphoprotein phosphatase activity	-	protein phosphatase inhibitor activity	-
			Ca_04485	3-hexulose-6-phosphate isomerase-like protein	carbohydrate derivative metabolic process	-	isomerase activity;carbohydrate derivative binding	-
			Ca_04486	uncharacterized protein LOC101504477	-	-	-	-
			Ca_04487	transmembrane protein 161AB, putative	-	integral component of membrane	-	-
			Ca_04488	heat stress transcription factor B-2a	regulation of transcription, DNA-templated	nucleus;host cell nucleus	DNA-binding transcription factor activity;sequence-specific DNA binding	-
			Ca_04490	E3 ubiquitin-protein ligase XBAT33	-	-	-	-
			Ca_04491	homeobox-leucine zipper protein ANTHOCYANINLESS 2 isoform X3	regulation of transcription, DNA-templated	nucleus	lipid binding;sequence-specific DNA binding	-
			Ca_04492	RHOMBOID-like protein 2	proteolysis	integral component of membrane	serine-type endopeptidase activity	EC:3.4.21
			Ca_04493	protein IQ-DOMAIN 14-like	-	-	-	-
			Ca_04494	protease inhibitor/seed storage/ltp family	-	integral component of membrane	-	-
			Ca_04495	probable methyltransferase PMT16	methylation	endosome;trans-Golgi network;integral component of membrane	methyltransferase activity	-
			Ca_04496	F-box protein PP2-A13	-	-	-	-
			Ca_04498	BAG family molecular chaperone regulator 1	-	-	chaperone binding	-
			Ca_04499	protein DETOXIFICATION 49	xenobiotic transport;transmembrane transport	integral component of membrane	antiporter activity;xenobiotic transmembrane transporter activity	-
			Ca_04501	traB domain-containing protein isoform X2	-	-	-	-
			Ca_04502	traB domain-containing protein isoform X2	-	-	-	-
			Ca_04503	ethylene-responsive transcription factor ERF027-like	regulation of transcription, DNA-templated	nucleus	DNA binding;DNA-binding transcription factor activity	-
			Ca_04504	dehydration-responsive element-binding protein 1A	regulation of transcription, DNA-templated	nucleus	DNA binding;DNA-binding transcription factor activity	-
			Ca_04506	calcium-dependent protein kinase 4-like	peptidyl-serine phosphorylation;intracellular signal transduction;protein autophosphorylation	nucleus;cytoplasm	calmodulin binding;ATP binding;calcium-dependent protein serine/threonine kinase activity	-
			Ca_04507	peptidoglycan-binding LysM domain protein	-	-	-	-
			Ca_04508	protein HOTHEAD	oxidation-reduction process	-	oxidoreductase activity, acting on CH-OH group of donors;flavin adenine dinucleotide binding	-
			Ca_04509	molybdenum cofactor sulfurase-like protein	-	-	catalytic activity	-
			Ca_04510	protein MAIN-LIKE 1-like	-	-	-	-
			Ca_04511	transcription factor TCP19	regulation of transcription, DNA-templated;regulation of defense response	nucleus	DNA-binding transcription factor activity;sequence-specific DNA binding	-
			Ca_04513	iron ion binding oxidoreductase	peptidyl-proline hydroxylation to 4-hydroxy-L-proline;oxidation-reduction process	endoplasmic reticulum	procollagen-proline 4-dioxygenase activity;iron ion binding;L-ascorbic acid binding	EC:1.14.11;EC:1.14.11.2
			Ca_04514	F-box protein SKIP2	-	-	-	-
			Ca_04515	DUF4378 domain protein	-	-	-	-
			Ca_04516	ACI13-like protein	-	-	-	-
			Ca_04517	probable fructokinase-7	fructose metabolic process;carbohydrate phosphorylation	cytosol	fructokinase activity	EC:2.7.1.4;EC:2.7.1.1
			Ca_04518	MADS-box transcription factor 17-like isoform X2	positive regulation of transcription by RNA polymerase II	nucleus	RNA polymerase II regulatory region sequence-specific DNA binding;DNA-binding transcription factor activity;protein dimerization activity	-
			Ca_04520	phosphoglucomutase, chloroplastic	glucose metabolic process	chloroplast	magnesium ion binding;phosphoglucomutase activity	EC:5.4.2.2
			Ca_04521	gibberellin 20 oxidase 2	response to light stimulus;gibberellin biosynthetic process;unidimensional cell growth;flower development;oxidation-reduction process	-	gibberellin 20-oxidase activity;metal ion binding;gibberellin-44 dioxygenase activity	EC:1.14.11;EC:1.14.11.12
			Ca_04522	protein MAIN-LIKE 1-like	-	-	-	-
			Ca_04523	carboxylesterase 1-like	catabolic process	-	methyl indole-3-acetate esterase activity	EC:3.1.1.1
			Ca_04524	probable carboxylesterase 120	catabolic process	-	methyl indole-3-acetate esterase activity	EC:3.1.1.1
			Ca_04526	transcription factor bHLH118	regulation of transcription by RNA polymerase II	RNA polymerase II transcription factor complex	RNA polymerase II regulatory region sequence-specific DNA binding;DNA-binding transcription factor activity;transcription factor binding;protein dimerization activity	-
			Ca_04527	protein MAIN-LIKE 1-like	-	-	-	-
			Ca_04528	receptor-like serine/threonine-protein kinase	protein phosphorylation	-	protein kinase activity;ATP binding	-
			Ca_04529	subtilisin-like protease SBT1.3	proteolysis	-	serine-type endopeptidase activity	EC:3.4.21
			Ca_04530	subtilisin-like protease SBT1.3	proteolysis	-	serine-type endopeptidase activity	EC:3.4.21
			Ca_04531	3-ketoacyl-CoA synthase 6	fatty acid biosynthetic process	integral component of membrane	transferase activity, transferring acyl groups other than amino-acyl groups	-
			Ca_04532	protein MAIN-LIKE 1-like	-	-	-	-
			Ca_04533	alpha-L-fucosidase 1-like	fucose metabolic process;glycoside catabolic process	lysosome	alpha-L-fucosidase activity	EC:3.2.1.51
			Ca_04534	cytochrome P450 704C1-like isoform X1	oxidation-reduction process	nucleus;integral component of membrane	RNA binding;helicase activity;iron ion binding;ATP binding;heme binding;abieta-7,13-dien-18-ol hydroxylase activity	EC:3.6.1.3;EC:1.14.14.145;EC:1.14.13;EC:3.6.1.15
			Ca_04361	UDP-galactose transporter 2-like	-	integral component of membrane	-	-
			Ca_04362	LOW QUALITY PROTEIN: uncharacterized protein LOC101512715	response to light intensity	integral component of membrane	-	-
			Ca_04372	polypyrimidine tract-binding protein homolog 3	mRNA processing;regulation of translation;regulation of RNA splicing	nucleus	mRNA binding	-
			Ca_04376	sterol 3-beta-glucosyltransferase UGT80B1	carbohydrate metabolic process;flavonoid biosynthetic process;seed germination;seed coat development;sterol metabolic process;lipid glycosylation	vacuolar membrane	sterol 3-beta-glucosyltransferase activity;soladodine glucosyltransferase activity;brassicasterol glucosyltransferase activity;cholesterol alpha-glucosyltransferase activity	EC:2.4.1.173
			Ca_04387	sequence-specific DNA binding transcription factor	-	-	-	-
			Ca_04390	protein WHAT'S THIS FACTOR 1 homolog	-	-	hydrolase activity	-
			Ca_04392	eukaryotic translation initiation factor 5B	translational initiation	-	translation initiation factor activity;GTPase activity;GTP binding	EC:3.6.1.15
			Ca_04396	serine/threonine-protein kinase STY8-like isoform X1	protein phosphorylation	-	protein serine/threonine kinase activity;protein serine/threonine/tyrosine kinase activity;ATP binding	EC:2.7.12.1
			Ca_04409	protein timeless homolog isoform X1	DNA replication checkpoint;DNA repair;replication fork arrest;replication fork protection	nuclear chromatin;replication fork protection complex	DNA binding	-
			Ca_04411	G-type lectin S-receptor-like serine/threonine-protein kinase At5g24080 isoform X1	protein phosphorylation;recognition of pollen	integral component of membrane	protein serine/threonine kinase activity;ATP binding;carbohydrate binding	-
			Ca_04434	probable polygalacturonase	carbohydrate metabolic process;cell wall organization	extracellular region	polygalacturonase activity;lyase activity;galacturan 1,4-alpha-galacturonidase activity	EC:3.2.1.67;EC:3.2.1.15
			Ca_04439	transmembrane protein	-	integral component of membrane	-	-
			Ca_04449	short-chain dehydrogenase TIC 32 chloroplastic-like	protein transport;oxidation-reduction process	chloroplast inner membrane	calmodulin binding;3-oxo-arachidoyl-CoA reductase activity;3-oxo-behenoyl-CoA reductase activity;3-oxo-lignoceroyl-CoA reductase activity;3-oxo-cerotoyl-CoA reductase activity	EC:1.1.1.330
			Ca_04451	C2H2-like zinc finger protein, putative	-	-	nucleic acid binding	-
			Ca_04452	U-box domain-containing protein 32 isoform X3	protein phosphorylation;protein ubiquitination	-	protein kinase activity;ubiquitin-protein transferase activity;ATP binding	-
			Ca_04454	calmodulin-binding heat-shock protein	lipid catabolic process	-	triglyceride lipase activity	EC:3.1.1.1;EC:3.1.1.3
			Ca_04459	protein notum	cell wall organization	extracellular region;cell wall	hydrolase activity	-
			Ca_04462	tripeptidyl-peptidase 2 isoform X1	proteolysis	cytosol	serine-type endopeptidase activity;tripeptidyl-peptidase activity	EC:3.4.21;EC:3.4.14
			Ca_04467	Tubulin beta-1 chain	cytoskeleton organization;microtubule-based process	cytoplasm;microtubule	GTPase activity;structural constituent of cytoskeleton;GTP binding	EC:3.6.1.15
			Ca_04469	cofilin/actin-depolymerizing factor-like protein	actin filament depolymerization	actin cytoskeleton	nucleic acid binding;actin binding;zinc ion binding	-
			Ca_04474	MAR-binding filament-like protein 1-1	-	-	-	-
			Ca_04489	leucine-rich repeat receptor protein kinase EMS1	protein phosphorylation	integral component of membrane	protein serine/threonine kinase activity;ATP binding	-
			Ca_04497	dihydrodipicolinate reductase-like protein CRR1, chloroplastic isoform X1	lysine biosynthetic process via diaminopimelate;photosynthesis, light reaction;oxidation-reduction process	chloroplast stroma	4-hydroxy-tetrahydrodipicolinate reductase	EC:1.17.1.8
			Ca_04500	serine/arginine-rich splicing factor RS40 isoform X1	regulation of alternative mRNA splicing, via spliceosome;mRNA cis splicing, via spliceosome	nuclear speck	RNA binding	-
			Ca_04505	valine--tRNA ligase, mitochondrial 1	valyl-tRNA aminoacylation;aminoacyl-tRNA metabolism involved in translational fidelity	cytosol	aminoacyl-tRNA editing activity;valine-tRNA ligase activity;ATP binding	EC:6.1.1.9;EC:3.1.1.1
			Ca_04512	peroxidase 66	response to oxidative stress;hydrogen peroxide catabolic process;oxidation-reduction process;cellular oxidant detoxification	extracellular region;plant-type cell wall;plasmodesma	peroxidase activity;heme binding;metal ion binding	EC:1.11.1.7
			Ca_04525	PTI1-like tyrosine-protein kinase At3g15890	protein phosphorylation;transmembrane receptor protein serine/threonine kinase signaling pathway	plasma membrane	transmembrane receptor protein serine/threonine kinase activity;ATP binding	EC:2.7.11.30
			Ca_04359	protein GIGANTEA isoform X1	response to cold;response to far red light;response to karrikin;regulation of transcription, DNA-templated;response to hydrogen peroxide;positive regulation of long-day photoperiodism, flowering;response to blue light;temperature compensation of the circadian clock	nucleoplasm	-	-
			Ca_04519	O-fucosyltransferase 1	fucose metabolic process	integral component of membrane	transferase activity, transferring glycosyl groups	-
			Ca_04480	DNA mismatch repair MSH3-like protein	pyrimidine dimer repair;removal of nonhomologous ends;positive regulation of helicase activity;replication fork arrest;meiotic mismatch repair;negative regulation of reciprocal meiotic recombination;mitotic recombination;maintenance of DNA repeat elements	plasma membrane;MutSbeta complex	DNA-dependent ATPase activity;damaged DNA binding;ATP binding;DNA insertion or deletion binding	EC:3.6.1.3;EC:3.6.1.15
q100SW6.1	CaLG06	AX-123642585_AX-123663334	Ca_13682	DUF936 family protein	-	-	-	-
			Ca_13681	uncharacterized protein LOC101502998	-	integral component of membrane	-	-
			Ca_13680	U11/U12 small nuclear ribonucleoprotein 59 kDa protein isoform X1	-	-	-	-
			Ca_13679	protein NLP9-like	-	-	-	-
			Ca_13677	TBC1 domain family member 22B	intracellular protein transport;activation of GTPase activity	-	GTPase activator activity;Rab GTPase binding	-
			Ca_13675	membrane-associated 30 kDa protein, chloroplastic isoform X1	-	-	-	-
			Ca_13673	trigger factor-like protein, putative	protein transport;protein unfolding;'de novo' cotranslational protein folding;chaperone-mediated protein folding	-	peptidyl-prolyl cis-trans isomerase activity;ribosome binding;protein folding chaperone	EC:5.2.1.8
			Ca_13672	uncharacterized protein LOC101506783	-	-	-	-
			Ca_13670	54S ribosomal protein L19, mitochondrial	ribosomal large subunit assembly;translation	large ribosomal subunit	structural constituent of ribosome;large ribosomal subunit rRNA binding	-
			Ca_13669	54S ribosomal protein L19, mitochondrial	ribosomal large subunit assembly;translation	large ribosomal subunit	structural constituent of ribosome;large ribosomal subunit rRNA binding	-
			Ca_13668	transmembrane protein 45B	-	integral component of membrane	-	-
			Ca_13666	serine/threonine-protein kinase SMG1	nuclear-transcribed mRNA catabolic process, nonsense-mediated decay;protein phosphorylation	nucleus	protein serine/threonine kinase activity;ATP binding	-
			Ca_13665	serine/threonine-protein kinase SMG1	nuclear-transcribed mRNA catabolic process, nonsense-mediated decay;protein phosphorylation	nucleus	protein serine/threonine kinase activity;ATP binding	-
			Ca_13676	peptidyl-prolyl cis-trans isomerase FKBP16-3, chloroplastic	protein peptidyl-prolyl isomerization	-	peptidyl-prolyl cis-trans isomerase activity	EC:5.2.1.8
			Ca_13674	arginine decarboxylase-like protein	-	-	arginine decarboxylase activity	EC:4.1.1.19
			Ca_13671	B3 domain-containing transcription factor VRN1-like isoform X2	-	nucleus	DNA binding	-
			Ca_13667	diphthamide biosynthesis protein 3-like	-	-	metal ion binding	-
			Ca_13678	ribosome biogenesis protein BMS1 homolog isoform X1	maturation of SSU-rRNA from tricistronic rRNA transcript (SSU-rRNA, 5.8S rRNA, LSU-rRNA);endonucleolytic cleavage of tricistronic rRNA transcript (SSU-rRNA, 5.8S rRNA, LSU-rRNA)	nucleus;90S preribosome	GTPase activity;GTP binding;U3 snoRNA binding	EC:3.6.1.15
q100SW6.2	CaLG06	AX-123634395_AX-123634519	Ca_22062	tRNA-dihydrouridine synthase	tRNA dihydrouridine synthesis;oxidation-reduction process	-	tRNA dihydrouridine synthase activity;flavin adenine dinucleotide binding	-
			Ca_22061	uncharacterized protein LOC101492008	-	-	-	-
			Ca_22059	uncharacterized protein LOC113787166	-	-	-	-
			Ca_22058	integrase core domain containing protein	DNA integration	-	nucleic acid binding	-
			Ca_22056	uncharacterized protein LOC113787768	-	-	-	-
			Ca_22055	MDIS1-interacting receptor like kinase 2-like	protein phosphorylation;hormone-mediated signaling pathway	plasma membrane;integral component of membrane	protein kinase activity;ATP binding	-
			Ca_22054	RALF-like protein	-	-	-	-
			Ca_22053	endochitinase A-like	-	-	-	-
			Ca_15825	uncharacterized protein LOC101496354	-	integral component of membrane	-	-
			Ca_15824	bromodomain-containing protein DDB_G0280777	positive regulation of transcription, DNA-templated;RNA phosphodiester bond hydrolysis, endonucleolytic	SWI/SNF complex	nucleic acid binding;transcription coactivator activity;RNA-DNA hybrid ribonuclease activity	EC:3.1.30;EC:3.1.26;EC:3.1.26.4
			Ca_15823	protein ENL-like	-	-	-	-
			Ca_15822	serine/arginine repetitive matrix protein 1-like	-	-	-	-
			Ca_15821	mediator of RNA polymerase II transcription subunit 4-like	regulation of transcription by RNA polymerase II	mediator complex;core mediator complex	transcription coregulator activity	-
			Ca_15820	embryogenesis-associated protein EMB8	cellular lipid metabolic process	-	alcohol O-acetyltransferase activity;hydrolase activity, acting on ester bonds	EC:2.3.1.84
			Ca_15819	DNA topoisomerase 1 alpha-like	DNA replication;DNA topological change;chromatin remodeling;chromosome segregation;oxidation-reduction process	nucleolus;replication fork protection complex	DNA binding;DNA topoisomerase type I (single strand cut, ATP-independent) activity;oxidoreductase activity	EC:5.6.2.1
			Ca_15818	maltose excess protein 1, chloroplastic	maltose transport	chloroplast envelope;integral component of membrane	maltose transmembrane transporter activity	-
			Ca_15817	putative glycerol-3-phosphate transporter 1	transmembrane transport	integral component of membrane	hydrolase activity;transmembrane transporter activity	-
			Ca_15816	predicted GPI-anchored protein 58	-	-	nucleic acid binding;zinc ion binding	-
			Ca_15815	protein ENL-like	-	cellular anatomical entity	-	-
			Ca_15814	heat shock 22 kDa protein, mitochondrial isoform X2	-	-	-	-
			Ca_15813	conserved oligomeric Golgi complex subunit 7	intracellular protein transport;retrograde vesicle-mediated transport, Golgi to endoplasmic reticulum;Golgi organization	Golgi transport complex	-	-
			Ca_15812	conserved oligomeric Golgi complex subunit 7	intracellular protein transport;retrograde vesicle-mediated transport, Golgi to endoplasmic reticulum;Golgi organization	Golgi transport complex	-	-
			Ca_15810	peroxisomal membrane protein 11B	peroxisome fission;regulation of peroxisome size	integral component of peroxisomal membrane	-	-
			Ca_15808	cell number regulator 6	-	-	-	-
			Ca_15807	putative nitric oxide synthase	-	-	GTP binding	-
			Ca_15805	probable aquaporin TIP5-1	water transport;pollen sperm cell differentiation;urea transmembrane transport	mitochondrion;integral component of membrane;pollen tube	urea transmembrane transporter activity;water channel activity	-
			Ca_15804	putative polygalacturonase	anther dehiscence;fruit dehiscence;pectin catabolic process;cell wall organization	extracellular region	polygalacturonase activity	EC:3.2.1.15
			Ca_15803	Putative inactive purple acid phosphatase 27	dephosphorylation	integral component of membrane	acid phosphatase activity;metal ion binding	EC:3.1.3.2
			Ca_15802	protein JINGUBANG	-	-	-	-
			Ca_15801	---NA---	-	-	-	-
			Ca_15800	protein MAIN-LIKE 2-like	-	-	-	-
			Ca_15799	protein MAINTENANCE OF MERISTEMS-like	-	-	-	-
			Ca_15798	uncharacterized protein LOC113785867	-	-	-	-
			Ca_15797	ubiquitin carboxyl-terminal hydrolase 24	carbohydrate metabolic process;ubiquitin-dependent protein catabolic process;phosphorylation;protein deubiquitination	-	cysteine-type endopeptidase activity;thiol-dependent ubiquitin-specific protease activity;kinase activity	EC:3.4.22;EC:3.4.19.12
			Ca_15796	chloride conductance regulatory protein ICln	spliceosomal snRNP assembly;chloride transport;cell volume homeostasis	cell;cytosol;plasma membrane;methylosome;pICln-Sm protein complex	-	-
			Ca_15795	endochitinase A-like	-	-	-	-
			Ca_15794	monooxygenase 1-like	oxidation-reduction process	-	monooxygenase activity;FAD binding	-
			Ca_15793	protein ORANGE, chloroplastic	-	integral component of membrane	-	-
			Ca_15792	protein BEARSKIN2	regulation of transcription, DNA-templated	nucleus	DNA binding	-
			Ca_15791	---NA---	-	-	-	-
			Ca_15790	hypothetical protein TSUD_144910	-	-	-	-
			Ca_15789	---NA---	-	-	-	-
			Ca_15788	PHD finger protein At1g33420-like	-	-	metal ion binding	-
			Ca_15787	probable beta-1,3-galactosyltransferase 8	protein glycosylation	Golgi membrane;integral component of membrane	transferase activity, transferring glycosyl groups	-
			Ca_15786	ethylene-responsive transcription factor ERF043-like	regulation of transcription, DNA-templated	-	DNA-binding transcription factor activity	-
			Ca_15785	probable basic-leucine zipper transcription factor I	-	-	-	-
			Ca_15784	gag polyprotein	-	membrane	binding	-
			Ca_15783	GDSL esterase/lipase At1g71250	-	-	triglyceride lipase activity	EC:3.1.1.1;EC:3.1.1.3
			Ca_15782	uncharacterized protein LOC113784245	-	-	-	-
			Ca_15781	RNA-binding protein 24-A isoform X1	-	-	mRNA binding	-
			Ca_15780	B3 domain-containing protein At3g25182-like	-	-	-	-
			Ca_15779	protein ENL-like	-	-	-	-
			Ca_15778	receptor protein-tyrosine kinase CEPR2	peptidyl-tyrosine phosphorylation	plasma membrane;integral component of membrane	protein serine/threonine kinase activity;protein tyrosine kinase activity;ATP binding	EC:2.7.10
			Ca_15777	serine/threonine-protein kinase-like protein CCR4	protein phosphorylation	integral component of membrane	protein serine/threonine kinase activity;ATP binding	-
			Ca_15776	Retrovirus-related Pol polyprotein from transposon RE1	DNA integration	integral component of membrane	nucleic acid binding	-
			Ca_15774	photosystem II protein D1 (chloroplast)	cellular metabolic process	thylakoid;membrane	oxidoreductase activity	-
			Ca_15772	phospholipase SGR2	-	-	metal ion binding	-
			Ca_15771	phospholipase SGR2	-	cytoplasm	phospholipase activity;metal ion binding	-
			Ca_15769	phospholipase SGR2	-	-	metal ion binding	-
			Ca_15767	chloroplast envelope quinone oxidoreductase homolog	oxidation-reduction process	-	NADPH:quinone reductase activity	EC:1.6.5.5
			Ca_15765	putative cytosolic factor	-	-	-	-
			Ca_15764	endochitinase A-like	-	-	-	-
			Ca_15763	patellin-3-like protein	-	-	-	-
			Ca_15762	proton-dependent oligopeptide transport family protein	oligopeptide transmembrane transport;proton transmembrane transport	integral component of membrane	peptide:proton symporter activity;oligopeptide transmembrane transporter activity	-
			Ca_26436	putative gag polyprotein	-	-	nucleic acid binding;zinc ion binding	-
			Ca_26435	NAD(P)H-quinone oxidoreductase subunit T, chloroplastic	-	integral component of membrane	-	-
			Ca_26434	ran-binding protein M homolog	-	-	-	-
			Ca_26433	pirin-like protein	-	-	-	-
			Ca_26432	threonylcarbamoyladenosine tRNA methylthiotransferase	tRNA methylthiolation	endoplasmic reticulum;integral component of membrane	N6-threonylcarbomyladenosine methylthiotransferase activity;4 iron, 4 sulfur cluster binding;tRNA (N(6)-L-threonylcarbamoyladenosine(37)-C(2))-methylthiotransferase	EC:2.8.4.5
			Ca_26431	FT-interacting protein 1	-	cytosol;plasmodesma;integral component of membrane	transferase activity, transferring glycosyl groups	-
			Ca_23957	uncharacterized protein LOC101496565	-	-	-	-
			Ca_23959	SNARE associated family protein	-	integral component of membrane	-	-
			Ca_23961	bidirectional sugar transporter SWEET2-like	carbohydrate transport	integral component of membrane	-	-
			Ca_23964	DEAD-box ATP-dependent RNA helicase FANCM	DNA-templated transcription, termination;polarity specification of adaxial/abaxial axis;vegetative phase change;maintenance of DNA methylation;production of ta-siRNAs involved in RNA interference;maintenance of shoot apical meristem identity;production of lsiRNA involved in RNA interference;DNA duplex unwinding;interstrand cross-link repair;double-strand break repair via synthesis-dependent stran…	nucleus	four-way junction DNA binding;ATP binding;four-way junction helicase activity;3'-5' DNA helicase activity	EC:3.6.1.3;EC:3.6.4.12;EC:3.6.1.15
			Ca_23965	DEAD-box ATP-dependent RNA helicase FANCM	DNA-templated transcription, termination;polarity specification of adaxial/abaxial axis;vegetative phase change;maintenance of DNA methylation;production of ta-siRNAs involved in RNA interference;maintenance of shoot apical meristem identity;production of lsiRNA involved in RNA interference;DNA duplex unwinding;interstrand cross-link repair;double-strand break repair via synthesis-dependent stran…	nucleus	four-way junction DNA binding;RNA helicase activity;ATP binding;four-way junction helicase activity;3'-5' DNA helicase activity	EC:3.6.1.3;EC:3.6.4.12;EC:3.6.4.13;EC:3.6.1.15
			Ca_23966	flocculation protein FLO11-like	-	-	-	-
			Ca_23967	hypothetical protein VIGAN_06130700	-	-	-	-
			Ca_23968	putative Ulp1 protease family catalytic domain, putative transposase, Ptta/En/Spm, plant	-	-	-	-
			Ca_23969	Retrovirus-related Pol polyprotein from transposon TNT 1-94	DNA integration	-	nucleic acid binding;zinc ion binding	-
			Ca_23970	---NA---	-	-	-	-
			Ca_23971	immune-associated nucleotide-binding protein 9-like	-	-	GTP binding	-
			Ca_19821	putative Ulp1 protease family catalytic domain-containing protein	-	-	-	-
			Ca_19820	putative Ulp1 protease family catalytic domain-containing protein	-	-	-	-
			Ca_19819	immune-associated nucleotide-binding protein 9	-	-	GTP binding;hydrolase activity	-
			Ca_19818	---NA---	-	-	-	-
			Ca_19817	putative Ulp1 protease family catalytic domain, putative transposase, Ptta/En/Spm, plant	-	-	-	-
			Ca_19816	uncharacterized protein LOC101502267 isoform X3	-	-	-	-
			Ca_19815	---NA---	-	-	-	-
			Ca_19814	UDP-glucose flavonoid 3-O-glucosyltransferase 7	-	intracellular membrane-bounded organelle	UDP-glycosyltransferase activity;transferase activity, transferring hexosyl groups	-
			Ca_19812	putative Ulp1 protease family catalytic domain, putative transposase, Ptta/En/Spm, plant	-	-	-	-
			Ca_19810	uncharacterized protein LOC101504840	-	chloroplast envelope	-	-
			Ca_19809	probable basic-leucine zipper transcription factor I	-	-	-	-
			Ca_19808	protein ENL-like	-	-	-	-
			Ca_19807	lipid transfer protein	lipid transport	integral component of membrane	lipid binding	-
			Ca_19806	MACPF domain-containing protein CAD1-like	-	-	-	-
			Ca_19805	Retrovirus-related Pol polyprotein from transposon TNT 1-94	DNA integration	-	nucleic acid binding;zinc ion binding	-
			Ca_19804	putative pyruvate kinase	glycolytic process	chloroplast stroma	magnesium ion binding;pyruvate kinase activity;kinase activity;potassium ion binding	EC:2.7.1.40
			Ca_19802	probable serine/threonine-protein kinase WNK5 isoform X2	protein phosphorylation;intracellular signal transduction	cytoplasm	protein serine/threonine kinase activity;ATP binding	-
			Ca_19801	putative Ulp1 protease family catalytic domain, putative transposase, Ptta/En/Spm, plant	-	-	-	-
			Ca_19799	Copia protein	-	-	-	-
			Ca_19798	uncharacterized protein LOC113785700	-	-	-	-
			Ca_19797	ovate transcriptional repressor	negative regulation of transcription, DNA-templated	-	DNA binding	-
			Ca_19796	uncharacterized protein LOC113787563	-	-	-	-
			Ca_19795	U-box domain-containing protein 16	protein ubiquitination	nucleus;cytoplasm	ubiquitin-protein transferase activity;transferase activity, transferring acyl groups;ligase activity	-
			Ca_19794	TATA-box-binding protein	DNA-templated transcription, initiation	integral component of membrane	DNA binding	-
			Ca_19793	CBL-interacting protein kinase 2	protein phosphorylation;signal transduction	integral component of membrane	protein serine/threonine kinase activity;ATP binding	-
			Ca_19792	saposin B domain protein	sphingolipid metabolic process	lysosome	-	-
			Ca_19790	protein MAIN-LIKE 1-like	-	-	-	-
			Ca_19788	uncharacterized protein LOC101509538 isoform X2	-	-	-	-
			Ca_19540	protein ENL-like	-	-	-	-
			Ca_19541	serine/arginine repetitive matrix protein 1-like	-	-	-	-
			Ca_19542	---NA---	-	-	-	-
			Ca_19543	protein ENL-like	-	-	-	-
			Ca_19544	uncharacterized protein LOC113787563	-	-	-	-
			Ca_19545	endochitinase A-like	phosphorylation	-	kinase activity	-
			Ca_19546	cation/H(+) antiporter 2-like	regulation of pH;proton transmembrane transport	endomembrane system;integral component of membrane	solute:proton antiporter activity	-
			Ca_19547	uncharacterized protein LOC113784868	-	-	-	-
			Ca_19548	---NA---	-	-	-	-
			Ca_19549	nuclear poly(A) polymerase 3	RNA processing	cellular anatomical entity	nucleotide binding;nucleotidyltransferase activity;ion binding	-
			Ca_19550	nuclear poly(A) polymerase 3	mRNA processing;RNA 3'-end processing;RNA polyadenylation	nucleus;membrane	RNA binding;polynucleotide adenylyltransferase activity;ATP binding;metal ion binding	EC:2.7.7.19
			Ca_19551	protein ENL-like	-	-	-	-
			Ca_19552	uncharacterized protein LOC113787563	-	-	-	-
			Ca_19553	zinc finger, C3HC4 type (RING finger) protein	ubiquitin-dependent protein catabolic process;ER-associated misfolded protein catabolic process	-	ubiquitin-like protein conjugating enzyme binding;ubiquitin protein ligase activity	-
			Ca_19554	putative RNA-directed DNA polymerase	RNA-dependent DNA biosynthetic process;DNA integration	-	nucleic acid binding;RNA-directed DNA polymerase activity;zinc ion binding	EC:2.7.7.49
			Ca_19555	uncharacterized Rho GTPase-activating protein At5g61530	signal transduction	-	-	-
			Ca_19556	uncharacterized Rho GTPase-activating protein At5g61530	signal transduction	-	-	-
			Ca_19557	transcription factor DUO1-like	regulation of transcription, DNA-templated;cell differentiation	nucleus	DNA-binding transcription factor activity;sequence-specific DNA binding;transcription regulatory region DNA binding	-
			Ca_19558	protein MAIN-LIKE 1-like	-	integral component of membrane	-	-
			Ca_19559	endochitinase A-like	-	-	-	-
			Ca_19560	putative Ulp1 protease family catalytic domain, putative transposase, Ptta/En/Spm, plant	-	-	-	-
			Ca_19561	proline-rich protein	-	-	-	-
			Ca_19562	uncharacterized protein LOC113784071	-	-	-	-
			Ca_19563	uncharacterized protein LOC101501116	-	-	-	-
			Ca_19564	cytoplasmic membrane protein	-	integral component of membrane;intracellular membrane-bounded organelle	-	-
			Ca_19565	neutral ceramidase 2-like	long-chain fatty acid biosynthetic process;sphingosine biosynthetic process;ceramide catabolic process	extracellular region	N-acylsphingosine amidohydrolase activity;ceramidase activity	EC:3.5.1.23
			Ca_19566	superoxide dismutase [Fe] 3, chloroplastic	removal of superoxide radicals;oxidation-reduction process	thylakoid;integral component of membrane;chloroplast nucleoid	superoxide dismutase activity;metal ion binding	EC:1.15.1.1
			Ca_19567	---NA---	-	-	-	-
			Ca_19568	cationic amino acid transporter 1	L-glutamate transmembrane transport;L-glutamate import;L-lysine transmembrane transport	integral component of membrane	L-glutamate transmembrane transporter activity;L-lysine transmembrane transporter activity	-
			Ca_19569	cationic amino acid transporter 1	L-glutamate transmembrane transport;L-glutamate import;L-lysine transmembrane transport	integral component of membrane	L-glutamate transmembrane transporter activity;L-lysine transmembrane transporter activity	-
			Ca_19571	molybdenum cofactor sulfurase isoform X4	Mo-molybdopterin cofactor biosynthetic process	-	Mo-molybdopterin cofactor sulfurase activity;lyase activity;molybdenum ion binding;pyridoxal phosphate binding;molybdenum cofactor sulfurtransferase activity	EC:2.8.1.9
			Ca_19573	uncharacterized protein LOC113787768	-	-	-	-
			Ca_19575	---NA---	-	-	-	-
			Ca_15890	putative aarF domain-containing protein kinase	protein phosphorylation	-	protein kinase activity;ATP binding;hydrolase activity	-
			Ca_15892	endochitinase A-like	-	-	-	-
			Ca_15893	endo-1,4-beta-xylanase 4	xylan catabolic process	-	hydrolase activity, hydrolyzing O-glycosyl compounds	-
			Ca_15894	LOW QUALITY PROTEIN: uncharacterized protein LOC105852783	DNA integration	-	nucleic acid binding	-
			Ca_15895	uncharacterized protein LOC113787768	-	-	-	-
			Ca_15896	uncharacterized protein LOC101501116	protein ubiquitination;ribosome-associated ubiquitin-dependent protein catabolic process	RQC complex	ubiquitin protein ligase activity	-
			Ca_15897	protein INAPERTURATE POLLEN1	transcription, DNA-templated	-	sequence-specific DNA binding	-
			Ca_15898	scarecrow-like protein 6	-	-	-	-
			Ca_15899	protein IWS1 homolog A-like isoform X2	-	-	-	-
			Ca_15900	protein MAIN-LIKE 1-like	-	-	-	-
			Ca_15902	transmembrane protein, putative	-	chloroplast;integral component of membrane	-	-
			Ca_15904	hypothetical protein VIGAN_06130700	-	-	-	-
			Ca_15905	uncharacterized protein LOC113787582	-	-	-	-
			Ca_15907	gag polyprotein	-	-	-	-
			Ca_15910	probable serine/threonine-protein kinase PBL15	protein phosphorylation	-	protein kinase activity;ATP binding	-
			Ca_15911	SPX domain-containing protein 3	cellular response to phosphate starvation	-	-	-
			Ca_15912	protein ENL-like	-	-	-	-
			Ca_15913	protein ENL-like	-	-	nucleic acid binding;zinc ion binding	-
			Ca_15914	uncharacterized protein LOC101499411 isoform X1	-	-	nucleotidyltransferase activity	-
			Ca_15915	YTH domain-containing protein ECT4 isoform X1	-	-	RNA binding	-
			Ca_15916	pollen-specific leucine-rich repeat extensin-like protein 2	-	-	-	-
			Ca_15917	cytochrome P450 83B1-like	oxidation-reduction process	membrane	iron ion binding;heme binding;costunolide synthase activity	EC:1.14.13;EC:1.14.14.150
			Ca_15918	putative pre-16S rRNA nuclease	rRNA processing	-	-	-
			Ca_15919	zinc finger RNA-binding protein-like	-	-	nucleic acid binding;zinc ion binding	-
			Ca_15920	uncharacterized protein LOC101489118	-	-	-	-
			Ca_15921	zinc finger protein ZAT9-like	-	-	nucleic acid binding	-
			Ca_22060	purple acid phosphatase	dephosphorylation	-	acid phosphatase activity;metal ion binding	EC:3.1.3.2
			Ca_22057	MDIS1-interacting receptor like kinase 2-like	protein phosphorylation;hormone-mediated signaling pathway	plasma membrane;integral component of membrane	protein kinase activity;ATP binding	-
			Ca_15811	luc7-like protein 3	mRNA splice site selection	U1 snRNP;U2-type prespliceosome	mRNA binding	-
			Ca_15806	putative nitric oxide synthase	oxidation-reduction process	-	nitric-oxide synthase activity;GTP binding;hydrolase activity	EC:1.14.13.39;EC:1.14.13
			Ca_15775	TATA-binding protein-associated factor BTAF1	DNA duplex unwinding	-	DNA helicase activity;ATP binding	EC:3.6.1.3;EC:3.6.4.12;EC:3.6.1.15
			Ca_15773	uncharacterized protein LOC105852058	DNA integration	-	nucleic acid binding	-
			Ca_15770	phospholipase SGR2	-	cytoplasm	phospholipase activity;metal ion binding	-
			Ca_15766	ribosomal protein S18 acetylase RimI-like protein	-	cytoplasm	N-acetyltransferase activity	EC:2.3.1.5
			Ca_23958	peptidyl-prolyl cis-trans isomerase FKBP43-like isoform X3	protein peptidyl-prolyl isomerization	-	peptidyl-prolyl cis-trans isomerase activity	EC:5.2.1.8
			Ca_23960	50S ribosomal protein L18 family protein	translation	ribosome	structural constituent of ribosome;5S rRNA binding	-
			Ca_23963	DEAD-box ATP-dependent RNA helicase FANCM	DNA-templated transcription, termination;polarity specification of adaxial/abaxial axis;vegetative phase change;maintenance of DNA methylation;production of ta-siRNAs involved in RNA interference;maintenance of shoot apical meristem identity;production of lsiRNA involved in RNA interference;DNA duplex unwinding;interstrand cross-link repair;double-strand break repair via synthesis-dependent stran…	nucleus	four-way junction DNA binding;ATP binding;four-way junction helicase activity;3'-5' DNA helicase activity	EC:3.6.1.3;EC:3.6.4.12;EC:3.6.1.15
			Ca_19813	cytochrome P450 72A15-like	oxidation-reduction process	integral component of membrane	iron ion binding;heme binding;11-oxo-beta-amyrin 30-oxidase activity	EC:1.14.14.115;EC:1.14.13
			Ca_19811	splicing factor U2af large subunit A-like isoform X5	mRNA processing;RNA splicing	nucleus	RNA binding	-
			Ca_19803	Ulp1 protease family, carboxy-terminal domain protein	-	-	-	-
			Ca_19800	uncharacterized protein LOC105852082	-	-	-	-
			Ca_19791	uncharacterized protein LOC113787582	-	-	-	-
			Ca_19789	WEB family plant protein	chloroplast avoidance movement;chloroplast accumulation movement	cell;cytosol	-	-
			Ca_19570	molybdenum cofactor sulfurase isoform X4	Mo-molybdopterin cofactor biosynthetic process	-	Mo-molybdopterin cofactor sulfurase activity;lyase activity;molybdenum ion binding;pyridoxal phosphate binding;molybdenum cofactor sulfurtransferase activity	EC:2.8.1.9
			Ca_19572	molybdenum cofactor sulfurase isoform X2	Mo-molybdopterin cofactor biosynthetic process	-	Mo-molybdopterin cofactor sulfurase activity;lyase activity;molybdenum ion binding;pyridoxal phosphate binding;molybdenum cofactor sulfurtransferase activity	EC:2.8.1.9
			Ca_19574	SCY1-like protein 2	protein phosphorylation;regulation of cell cycle	-	cyclin-dependent protein serine/threonine kinase activity;ATP binding	EC:2.7.11.22
			Ca_15891	pollen-specific leucine-rich repeat extensin-like protein 1	-	-	-	-
			Ca_15901	vesicle-associated protein 1-1-like	endoplasmic reticulum-plasma membrane tethering;endoplasmic reticulum membrane organization	endoplasmic reticulum membrane;plasma membrane;integral component of membrane	-	-
			Ca_15903	NBS-LRR protein	-	integral component of membrane	ADP binding	-
			Ca_15906	putative Ulp1 protease family catalytic domain, putative transposase, Ptta/En/Spm, plant	-	-	-	-
			Ca_15909	Retrovirus-related Pol polyprotein from transposon TNT 1-94	DNA integration	-	nucleic acid binding	-
			Ca_15809	uncharacterized protein LOC101504026 isoform X5	-	-	-	-
			Ca_15768	transmembrane protein, putative	-	chloroplast;integral component of membrane	-	-
			Ca_23962	PPR superfamily protein	phosphorylation	-	kinase activity	-
			Ca_15908	serine/arginine repetitive matrix protein 1-like	-	-	-	-
q100SW7.1	CaLG07	AX-123637282_AX-123637281	Ca_17649	GDP-Man:Man(3) c(2)-PP-Dol alpha-1,2-mannosyltransferase	protein N-linked glycosylation,oligosaccharide-lipid intermediate biosynthetic process,response to osmotic stress,response to abscisic acid,plant-type cell wall biogenesis,mannosylation	endoplasmic reticulum membrane,integral component of membrane	GDP-Man:Man3GlcNAc2-PP-Dol alpha-1,2-mannosyltransferase activity	-
q100SW7.2	CaLG07	AX-123635676_AX-123663528	Ca_06788	primary amine oxidase-like	amine metabolic process,oxidation-reduction process,cellular response to azide	copper ion binding,primary amine oxidase activity,quinone binding,tryptamine:oxygen oxidoreductase (deaminating) activity,aminoacetone:oxygen oxidoreductase(deaminating) activity,aliphatic-amine oxidase activity,phenethylamine:oxygen oxidoreductase (deaminating) activity,diamine oxidase activity		-
			Ca_06789	RNA polymerase I-specific transcription initiation factor RRN3-like	translational initiation	translation initiation factor activity		-
Note: Potential candidate genes predicted in the present study are highlighted in yellow.
