# Supplementary material for: Construction of a high-density genetic map and QTL analysis for yield, yield components and agronomic traits in chickpea (Cicer arietinum L.)
Source: PLoS One. 2021 May 14;16(5):e0251669. doi: 10.1371/journal.pone.0251669 (PMC8121343; doi:10.1371/journal.pone.0251669)
Supplement: S6 Table — (XLSX) [file pone.0251669.s006.xlsx]

## Sheet: S6 Table
S6 Table: List of genes underlying the major-effect QTL regions identified for plant height
QTL	Linkage group	Marker interval	Gene ID	Gene Description	GO Biological Process	GO Cellular Component	GO Molecular Function	Enzyme Codes
qPLHT1.1	CaLG01	AX-123617652_AX-123644833	Ca_22566	auxin efflux carrier family protein	response to auxin;transmembrane transport	endoplasmic reticulum membrane;integral component of membrane	-	-
			Ca_22564	endochitinase A-like	-	-	-	-
			Ca_22563	uncharacterized protein LOC113784245	-	-	-	-
			Ca_22562	putative pentatricopeptide repeat-containing protein At1g19290	-	-	-	-
			Ca_22561	auxilin-related protein 2-like	clathrin coat disassembly;clathrin-dependent endocytosis	cytoplasm;vesicle;intracellular membrane-bounded organelle	clathrin binding	-
			Ca_22560	pollen-specific leucine-rich repeat extensin-like protein 1	-	-	-	-
			Ca_22559	auxilin-related protein 2-like	clathrin coat disassembly;clathrin-dependent endocytosis	cytoplasm;vesicle;intracellular membrane-bounded organelle	clathrin binding	-
			Ca_22558	transcription termination factor MTEF1, chloroplastic	regulation of transcription, DNA-templated;chloroplast organization;developmental process	chloroplast	double-stranded DNA binding	-
			Ca_22556	probable lipid phosphate phosphatase 4	phospholipid metabolic process;dephosphorylation	integral component of membrane	phosphatidate phosphatase activity	EC:3.1.3.4
			Ca_24379	uncharacterized protein LOC113784245	-	-	-	-
			Ca_24380	formin-1-like	-	-	-	-
			Ca_24381	protein ENL-like	-	-	-	-
			Ca_24382	RNA-binding protein Nova-1-like isoform X3	-	integral component of membrane	RNA binding	-
			Ca_24383	putative Ulp1 protease family catalytic domain, putative transposase, Ptta/En/Spm, plant	-	-	-	-
			Ca_24384	protein MAIN-LIKE 1-like	-	-	-	-
			Ca_24385	protein MAIN-LIKE 1-like	-	-	-	-
			Ca_24386	F-box protein	protein ubiquitination;SCF-dependent proteasomal ubiquitin-dependent protein catabolic process	-	ubiquitin-protein transferase activity	-
			Ca_24387	uncharacterized protein LOC105852082	-	-	-	-
			Ca_24388	putative transposase, Ptta/En/Spm, plant	-	-	-	-
			Ca_24389	hypothetical protein MTR_2g084215	-	-	-	-
			Ca_24390	uncharacterized protein LOC105851200	-	-	-	-
			Ca_22470	transmembrane protein, putative	-	integral component of membrane	-	-
			Ca_22468	protein Dr1 homolog isoform X1	-	nucleus	protein heterodimerization activity	-
			Ca_22467	protein MIZU-KUSSEI 1-like	hydrotropism	-	-	-
			Ca_22466	---NA---	-	-	-	-
			Ca_22464	uncharacterized protein LOC113785867	-	-	-	-
			Ca_22463	uncharacterized protein LOC113785867	-	-	-	-
			Ca_22462	DEAD-box ATP-dependent RNA helicase 27	maturation of LSU-rRNA from tricistronic rRNA transcript (SSU-rRNA, 5.8S rRNA, LSU-rRNA)	nucleolus	RNA binding;RNA helicase activity;ATP binding	EC:3.6.1.3;EC:3.6.4.13;EC:3.6.1.15
			Ca_22460	probable galacturonosyltransferase 10	pectin biosynthetic process;cell wall organization	Golgi membrane;integral component of membrane	polygalacturonate 4-alpha-galacturonosyltransferase activity	EC:2.4.1.43
			Ca_22459	gag polyprotein	-	membrane	binding	-
			Ca_22458	---NA---	-	-	-	-
			Ca_22457	uncharacterized protein LOC101510094 isoform X2	-	-	-	-
			Ca_22455	major oleosin NAP-II-like	-	monolayer-surrounded lipid storage body;integral component of membrane	-	-
			Ca_22454	serine carboxypeptidase-like 45	proteolysis involved in cellular protein catabolic process	vacuole;integral component of membrane	serine-type carboxypeptidase activity	EC:3.4.21;EC:3.4.16
			Ca_22452	2-alkenal reductase (NADP(+)-dependent)-like	oxidation-reduction process	-	2-alkenal reductase [NAD(P)+] activity	EC:1.3.1.74
			Ca_22451	pentatricopeptide repeat-containing protein At5g66520-like	RNA modification	intracellular membrane-bounded organelle	-	-
			Ca_25832	tetraspanin family protein	-	plasma membrane;plasmodesma;integral component of membrane	-	-
			Ca_25831	zinc finger, C3HC4 type (RING finger) protein	ubiquitin-dependent protein catabolic process	-	ubiquitin protein ligase activity	-
			Ca_25829	putative Ulp1 protease family catalytic domain-containing protein	-	-	peptidase activity	-
			Ca_25828	uncharacterized protein LOC113784405	protein ubiquitination;ribosome-associated ubiquitin-dependent protein catabolic process	RQC complex	ubiquitin protein ligase activity	-
			Ca_25826	plant cysteine oxidase 3	oxidation-reduction process	-	cysteamine dioxygenase activity	EC:1.13.11;EC:1.13.11.19
			Ca_25825	serine/threonine-protein phosphatase 7 long form homolog	-	-	-	-
			Ca_21845	gag polyprotein	-	membrane	nucleic acid binding;zinc ion binding	-
			Ca_21846	pollen-specific leucine-rich repeat extensin-like protein 1	-	-	-	-
			Ca_21847	cx9C motif-containing protein 4	-	-	-	-
			Ca_21848	protein STRICTOSIDINE SYNTHASE-LIKE 11-like	biosynthetic process	endoplasmic reticulum;integral component of membrane	strictosidine synthase activity	EC:4.3.3.2
			Ca_21849	B3 domain-containing protein At2g33720-like	-	nucleus	DNA binding	-
			Ca_21850	U3 small nucleolar RNA-associated protein 25-like	-	nucleus	-	-
			Ca_21851	putative Ulp1 protease family catalytic domain-containing protein	-	-	-	-
			Ca_21852	pentatricopeptide repeat-containing protein At2g44880-like	-	-	-	-
			Ca_21853	---NA---	-	-	-	-
			Ca_21854	cysteine proteinase inhibitor 5-like	negative regulation of endopeptidase activity	-	cysteine-type endopeptidase inhibitor activity	-
			Ca_21855	putative GPI-anchor transamidase	proteolysis	integral component of membrane	peptidase activity	-
			Ca_21856	Myb/SANT-like DNA-binding domain protein	-	-	DNA binding	-
			Ca_21857	pentatricopeptide repeat-containing protein At4g30825, chloroplastic	regulation of cyclin-dependent protein serine/threonine kinase activity;DNA repair;regulation of transcription by RNA polymerase II	transcription factor TFIIH holo complex	-	-
			Ca_21858	polygalacturonase-like	carbohydrate metabolic process;cell wall organization	extracellular region	polygalacturonase activity	EC:3.2.1.15
			Ca_21859	endochitinase A-like	-	-	-	-
			Ca_21860	uncharacterized protein LOC101495171 isoform X1	-	membrane	-	-
			Ca_21862	putative Ulp1 protease family catalytic domain, putative transposase, Ptta/En/Spm, plant	-	-	-	-
			Ca_21863	hypothetical protein VIGAN_06130700	-	-	-	-
			Ca_21864	uncharacterized protein LOC113784405	protein ubiquitination;ribosome-associated ubiquitin-dependent protein catabolic process	RQC complex	ubiquitin protein ligase activity	-
			Ca_21865	serine protease SPPA, chloroplastic-like	signal peptide processing	integral component of membrane	peptidase activity	-
			Ca_21866	proteoglycan 4-like	-	-	-	-
			Ca_21867	protein PELPK1	-	integral component of membrane	-	-
			Ca_21868	uridine 5'-monophosphate synthase	'de novo' pyrimidine nucleobase biosynthetic process;nucleoside metabolic process;'de novo' UMP biosynthetic process	-	orotate phosphoribosyltransferase activity;orotidine-5'-phosphate decarboxylase activity	EC:4.1.1.23;EC:2.4.2.10
			Ca_28114	OBERON-like protein	multicellular organism development;transport of virus in host, cell to cell	nucleus	metal ion binding	-
			Ca_27004	pentatricopeptide repeat-containing protein At2g44880-like	-	-	-	-
			Ca_27005	---NA---	-	-	-	-
			Ca_27006	predicted GPI-anchored protein 58	-	-	nucleic acid binding;zinc ion binding	-
			Ca_27007	U3 small nucleolar RNA-associated protein 25-like	-	-	-	-
			Ca_26401	putative Ulp1 protease family catalytic domain, putative transposase, Ptta/En/Spm, plant	-	-	-	-
			Ca_26402	hypothetical protein VIGAN_06130700	-	-	-	-
			Ca_26403	PREDICTED: putative protein TPRXL	-	-	-	-
			Ca_26404	uncharacterized protein LOC106770335	-	-	-	-
			Ca_26406	LOW QUALITY PROTEIN: uncharacterized protein LOC105852783	DNA integration	-	nucleic acid binding	-
			Ca_26124	pentatricopeptide repeat-containing protein At2g44880-like	-	-	-	-
			Ca_26125	Retrovirus-related Pol polyprotein from transposon TNT 1-94	DNA integration	-	nucleic acid binding;zinc ion binding	-
			Ca_26126	cytochrome P450 714A2-like isoform X2	oxidation-reduction process	integral component of membrane	monooxygenase activity;iron ion binding;oxidoreductase activity, acting on paired donors, with incorporation or reduction of molecular oxygen;heme binding	-
			Ca_26128	cytochrome P450 714A2-like isoform X2	oxidation-reduction process	integral component of membrane	iron ion binding;heme binding;aromatase activity	EC:1.14.14.1;EC:1.14.14
			Ca_26129	INO80 complex subunit C-like isoform X2	chromatin remodeling	Ino80 complex	-	-
			Ca_26130	putative Ulp1 protease family catalytic domain, putative transposase, Ptta/En/Spm, plant	-	-	-	-
			Ca_26793	putative WEB family protein At1g65010, chloroplastic	ion transport;cellular process	membrane	nucleotide binding	-
			Ca_26794	serine/arginine repetitive matrix protein 1-like	-	-	-	-
			Ca_26795	hypothetical protein VIGAN_08263200, partial	-	-	-	-
			Ca_19430	aspartic proteinase CDR1-like	proteolysis;protein catabolic process	extracellular region;integral component of membrane	aspartic-type endopeptidase activity	EC:3.4.23
			Ca_19431	---NA---	-	-	-	-
			Ca_19432	uncharacterized protein LOC113787563	-	-	-	-
			Ca_19433	dof zinc finger protein DOF5.4-like	regulation of transcription, DNA-templated	nucleus	DNA binding	-
			Ca_19434	Retrovirus-related Pol polyprotein from transposon TNT 1-94	DNA integration	-	nucleic acid binding;zinc ion binding	-
			Ca_19436	putative U6 snRNA-associated Sm-like protein LSm4	mRNA processing;RNA splicing	nucleus	-	-
			Ca_19438	cell wall protein RBR3-like	-	-	-	-
			Ca_19442	pollen-specific leucine-rich repeat extensin-like protein 1	-	-	-	-
			Ca_19443	endochitinase A-like	-	-	nucleic acid binding;zinc ion binding	-
			Ca_19444	serine/threonine-protein phosphatase 7 long form homolog	-	-	-	-
			Ca_19445	---NA---	-	-	-	-
			Ca_19446	putative polyprotein	-	-	binding;peptidase activity	-
			Ca_19447	---NA---	-	-	-	-
			Ca_19448	probable sugar phosphate/phosphate translocator At5g25400	-	integral component of membrane	-	-
			Ca_19449	Squamosa promoter-binding-like protein 6	-	nucleus	DNA binding;metal ion binding	-
			Ca_19450	squamosa promoter-binding-like protein 13A	-	nucleus	DNA binding;metal ion binding	-
			Ca_19451	endochitinase A-like	-	-	-	-
			Ca_19452	UDP-arabinopyranose mutase 3-like	plant-type cell wall biogenesis;UDP-L-arabinose metabolic process	Golgi apparatus;cytosol	GTPase activity;GTP binding;UDP-arabinopyranose mutase activity	EC:5.4.99.30;EC:3.6.1.15
			Ca_19453	uncharacterized protein LOC101491713	-	-	-	-
			Ca_19455	COBRA-like protein 4	cellulose microfibril organization;plant-type cell wall cellulose biosynthetic process	integral component of membrane;anchored component of plasma membrane	-	-
			Ca_19456	protein COBRA-like	cellulose microfibril organization;plant-type cell wall cellulose biosynthetic process	integral component of membrane;anchored component of plasma membrane	-	-
			Ca_19457	protein ENL-like	-	-	-	-
			Ca_19458	protein COBRA	cellulose microfibril organization	integral component of membrane;anchored component of membrane	-	-
			Ca_19459	F-box protein At4g02760-like	-	-	-	-
			Ca_19460	uncharacterized protein LOC101490084	-	-	zinc ion binding	-
			Ca_19461	endochitinase A-like	-	-	-	-
			Ca_19462	serine/threonine-protein phosphatase 7 long form homolog	-	-	-	-
			Ca_19463	uncharacterized protein LOC113787582	-	-	-	-
			Ca_19466	putative F-box protein At3g16210	-	-	-	-
			Ca_27634	DUF239 domain protein	-	integral component of membrane	-	-
			Ca_27635	uncharacterized protein LOC113787768	-	-	-	-
			Ca_27933	putative polyprotein	proteolysis	-	nucleic acid binding;aspartic-type endopeptidase activity;zinc ion binding	EC:3.4.23
			Ca_25472	cytochrome P450 714A2-like isoform X2	oxidation-reduction process	integral component of membrane	monooxygenase activity;iron ion binding;oxidoreductase activity, acting on paired donors, with incorporation or reduction of molecular oxygen;heme binding	-
			Ca_25473	E3 ubiquitin-protein ligase brl2-like	ubiquitin-dependent protein catabolic process;protein ubiquitination;ER-associated misfolded protein catabolic process	-	ubiquitin-like protein conjugating enzyme binding;ubiquitin protein ligase activity	-
			Ca_25474	PRLI-interacting factor A	-	-	-	-
			Ca_25476	callose synthase 2	(1->3)-beta-D-glucan biosynthetic process	1,3-beta-D-glucan synthase complex;integral component of membrane	1,3-beta-D-glucan synthase activity	EC:2.4.1.34
			Ca_25478	DAR GTPase 2, mitochondrial	-	mitochondrion	GTPase activity;GTP binding	EC:3.6.1.15
			Ca_25480	pollen-specific leucine-rich repeat extensin-like protein 1	DNA integration	-	nucleic acid binding	-
			Ca_27319	transmembrane protein, putative	-	plasma membrane;plasmodesma;integral component of membrane	-	-
			Ca_27320	---NA---	-	-	-	-
			Ca_27321	uncharacterized methyltransferase At2g41040, chloroplastic	methylation;response to karrikin	plastoglobule	S-adenosylmethionine:2-demethylmenaquinol-7 methyltransferase activity	EC:2.1.1.163
			Ca_21427	gag polyprotein	-	-	nucleic acid binding;zinc ion binding	-
			Ca_21426	---NA---	-	-	-	-
			Ca_21425	---NA---	-	-	-	-
			Ca_21424	uncharacterized protein LOC113784405	protein ubiquitination;ribosome-associated ubiquitin-dependent protein catabolic process	RQC complex	ubiquitin protein ligase activity	-
			Ca_21423	---NA---	-	-	-	-
			Ca_21421	protein MAIN-LIKE 1-like	-	-	-	-
			Ca_21420	pollen-specific leucine-rich repeat extensin-like protein 1	-	-	-	-
			Ca_21419	serine/arginine repetitive matrix protein 2-like isoform X2	-	-	metal ion binding	-
			Ca_21417	nitrate regulatory gene2 protein	-	-	-	-
			Ca_21416	DUF506 family protein	-	-	-	-
			Ca_21414	---NA---	-	-	-	-
			Ca_21413	uncharacterized protein LOC101512926	-	-	-	-
			Ca_21412	---NA---	-	-	-	-
			Ca_21411	protein mel-28	-	-	DNA binding	-
			Ca_21410	protein MAINTENANCE OF MERISTEMS-like	-	-	-	-
			Ca_21409	protein N-terminal asparagine amidohydrolase isoform X1	ubiquitin-dependent protein catabolic process	nucleus	protein-N-terminal asparagine amidohydrolase activity	-
			Ca_21407	protein FLX-like 1	-	-	-	-
			Ca_21406	protein ENL-like	-	-	-	-
			Ca_21405	uncharacterized protein LOC101506470	-	transcriptional repressor complex	-	-
			Ca_21404	type II homeodomain-leucine zipper protein	regulation of transcription, DNA-templated	nucleus	sequence-specific DNA binding	-
			Ca_21403	pentatricopeptide repeat-containing protein At1g69290	-	-	-	-
			Ca_26098	cytochrome P450 714A2-like isoform X1	oxidation-reduction process	integral component of membrane	monooxygenase activity;iron ion binding;oxidoreductase activity, acting on paired donors, with incorporation or reduction of molecular oxygen;heme binding	-
			Ca_26099	cytochrome P450 714A2-like isoform X2	oxidation-reduction process	integral component of membrane	monooxygenase activity;iron ion binding;oxidoreductase activity, acting on paired donors, with incorporation or reduction of molecular oxygen;heme binding	-
			Ca_26100	cytochrome P450 714A2-like isoform X2	oxidation-reduction process	integral component of membrane	monooxygenase activity;iron ion binding;oxidoreductase activity, acting on paired donors, with incorporation or reduction of molecular oxygen;heme binding	-
			Ca_26101	cytochrome P450 714A2-like	oxidation-reduction process	integral component of membrane	monooxygenase activity;iron ion binding;oxidoreductase activity, acting on paired donors, with incorporation or reduction of molecular oxygen;heme binding	-
			Ca_26102	putative protein TPRXL	-	-	-	-
			Ca_24104	aspartic proteinase CDR1-like	proteolysis;protein catabolic process	extracellular region;integral component of membrane	aspartic-type endopeptidase activity	EC:3.4.23
			Ca_24105	aspartic proteinase CDR1-like	proteolysis;protein catabolic process	extracellular region;integral component of membrane	aspartic-type endopeptidase activity	EC:3.4.23
			Ca_24106	uncharacterized protein LOC113784078	proteolysis	-	serine-type endopeptidase activity	EC:3.4.21
			Ca_24107	Wall-associated receptor kinase-like 4	-	-	-	-
			Ca_24108	putative gag polyprotein	-	-	nucleic acid binding;zinc ion binding	-
			Ca_24109	LOW QUALITY PROTEIN: uncharacterized protein LOC105852783	-	-	-	-
			Ca_24110	mediator of RNA polymerase II transcription subunit 10b-like isoform X1	regulation of transcription by RNA polymerase II	mediator complex	transcription coregulator activity	-
			Ca_24111	O-fucosyltransferase 34-like	fucose metabolic process	cytoplasm;integral component of membrane	transferase activity, transferring glycosyl groups	-
			Ca_24112	putative Ulp1 protease family catalytic domain, putative transposase, Ptta/En/Spm, plant	-	-	-	-
			Ca_24113	uncharacterized protein LOC105852624	-	-	-	-
			Ca_24114	protein ENL-like	-	-	-	-
			Ca_24115	serine/arginine repetitive matrix protein 1-like	-	-	-	-
			Ca_24116	putative TIR-NBS-LRR resistance protein	proteolysis	-	nucleic acid binding;aspartic-type endopeptidase activity;zinc ion binding	EC:3.4.23
			Ca_24117	putative Ulp1 protease family catalytic domain, putative transposase, Ptta/En/Spm, plant	-	-	-	-
			Ca_21677	uncharacterized protein LOC101494844	-	-	-	-
			Ca_21678	putative transposase, Ptta/En/Spm, plant	-	-	-	-
			Ca_21679	proteoglycan 4-like	-	-	-	-
			Ca_21680	LOW QUALITY PROTEIN: uncharacterized protein LOC113786663, partial	-	-	-	-
			Ca_21681	hypothetical protein VIGAN_06130700	-	-	-	-
			Ca_21682	putative Ulp1 protease family catalytic domain, putative transposase, Ptta/En/Spm, plant	-	-	-	-
			Ca_21683	NBS-LRR protein	-	integral component of membrane	ADP binding	-
			Ca_21684	LOW QUALITY PROTEIN: uncharacterized protein LOC105852783	DNA integration	-	nucleic acid binding	-
			Ca_21685	protein NUCLEAR FUSION DEFECTIVE 4-like	-	integral component of membrane	-	-
			Ca_21686	SAM domain (sterile alpha motif) protein, putative	-	-	-	-
			Ca_21688	transmembrane protein, putative	-	integral component of membrane	-	-
			Ca_21689	hypothetical protein CR513_34315, partial	-	-	-	-
			Ca_21691	beta-amylase 1, chloroplastic	polysaccharide catabolic process	-	beta-amylase activity;amylopectin maltohydrolase activity	EC:3.2.1.2
			Ca_21692	protein OS-9 homolog	ubiquitin-dependent ERAD pathway;retrograde protein transport, ER to cytosol	endoplasmic reticulum lumen	-	-
			Ca_21693	hypothetical protein CRG98_034546	-	-	-	-
			Ca_21694	protein PARTING DANCERS	resolution of meiotic recombination intermediates	-	-	-
			Ca_21696	heparanase-like protein 3	metabolic process	plant-type cell wall;integral component of membrane	beta-glucuronidase activity	EC:3.2.1.31
			Ca_21698	CBL-interacting serine/threonine-protein kinase 23	protein phosphorylation;intracellular signal transduction	nucleus;cytoplasm	protein serine/threonine kinase activity;ATP binding	-
			Ca_21699	uncharacterized protein LOC113784405	protein ubiquitination;ribosome-associated ubiquitin-dependent protein catabolic process	RQC complex	ubiquitin protein ligase activity	-
			Ca_21700	NBS-LRR protein	-	integral component of membrane	peptidase activity;ADP binding	-
			Ca_27229	serine/arginine repetitive matrix protein 1-like	-	-	-	-
			Ca_27230	protein ENL-like	-	-	-	-
			Ca_27231	Ulp1 protease family, carboxy-terminal domain protein	-	-	-	-
			Ca_21821	putative Ulp1 protease family catalytic domain, putative transposase, Ptta/En/Spm, plant	-	-	-	-
			Ca_21822	protein ENL-like	-	cellular anatomical entity	-	-
			Ca_21823	uncharacterized protein LOC113785867	-	-	-	-
			Ca_21825	---NA---	-	-	-	-
			Ca_21826	ABC transporter G family member 31	transmembrane transport	plasma membrane;integral component of membrane	ATP binding;ATPase activity;ATPase-coupled transmembrane transporter activity	EC:3.6.1.3;EC:3.6.1.15
			Ca_21827	uncharacterized protein LOC113784245	-	-	-	-
			Ca_21828	Retrovirus-related Pol polyprotein from transposon TNT 1-94	DNA integration	-	nucleic acid binding	-
			Ca_21829	F-box/FBD/LRR-repeat protein At4g26340-like isoform X2	-	-	-	-
			Ca_21830	zinc finger A20 and AN1 domain-containing stress-associated protein 10-like	-	-	DNA binding;zinc ion binding	-
			Ca_21832	zinc finger A20 and AN1 domain-containing stress-associated protein 10-like	-	-	DNA binding;zinc ion binding	-
			Ca_21833	putative Ulp1 protease family catalytic domain, putative transposase, Ptta/En/Spm, plant	-	-	-	-
			Ca_21834	protein MIZU-KUSSEI 1	hydrotropism	-	-	-
			Ca_21835	probable ethanolamine kinase	phosphorylation	-	ethanolamine kinase activity	EC:2.7.1.82
			Ca_21836	putative Zein-binding domain-containing protein	-	-	-	-
			Ca_21837	tripeptidyl-peptidase 2-like	DNA integration	-	nucleic acid binding	-
			Ca_21841	NHP2-like protein 1	mRNA splicing, via spliceosome;maturation of LSU-rRNA;maturation of SSU-rRNA	ribosome;box C/D snoRNP complex;small-subunit processome;U4/U6 x U5 tri-snRNP complex;precatalytic spliceosome	RNA binding	-
			Ca_21842	pentatricopeptide repeat-containing protein At5g66520-like	RNA modification	intracellular membrane-bounded organelle	-	-
			Ca_21843	NADPH-dependent oxidoreductase 2-alkenal reductase-like	oxidation-reduction process	-	oxidoreductase activity	-
			Ca_21844	serine carboxypeptidase-like 45	proteolysis involved in cellular protein catabolic process	vacuole;integral component of membrane	serine-type carboxypeptidase activity	EC:3.4.21;EC:3.4.16
			Ca_23526	putative NTF2-like domain-containing protein	-	-	-	-
			Ca_23527	zinc transporter 1	zinc ion transmembrane transport	plasma membrane;integral component of membrane	zinc ion transmembrane transporter activity	-
			Ca_22565	DNA-directed RNA polymerase II subunit RPB1-like	RNA biosynthetic process	-	DNA-directed 5'-3' RNA polymerase activity;glucan endo-1,3-beta-D-glucosidase activity	EC:3.2.1.21;EC:2.7.7.6;EC:3.2.1.39
			Ca_22557	putative Ulp1 protease family catalytic domain, putative transposase, Ptta/En/Spm, plant	-	-	-	-
			Ca_24391	uncharacterized protein LOC105851627	-	-	-	-
			Ca_22471	probable acyl-activating enzyme 17, peroxisomal	-	integral component of membrane	acetate-CoA ligase activity	EC:6.2.1.1
			Ca_22469	putative phospholipid-transporting ATPase 9	phospholipid translocation	plasma membrane;integral component of membrane	magnesium ion binding;ATP binding;hydrolase activity;ATPase-coupled intramembrane lipid transporter activity	EC:7.6.2.1
			Ca_22465	kinesin-like protein KIN-8A isoform X2	microtubule-based movement	microtubule	microtubule motor activity;ATP binding;microtubule binding	EC:3.6.1.15
			Ca_22461	protein ASPARTIC PROTEASE IN GUARD CELL 1-like	proteolysis;protein catabolic process	extracellular region	aspartic-type endopeptidase activity	EC:3.4.23
			Ca_22456	translation initiation factor eIF-2B delta subunit	translational initiation	-	translation initiation factor activity	-
			Ca_22453	hypothetical transposable element-related protein	DNA integration	-	nucleic acid binding;zinc ion binding	-
			Ca_25827	enolase 1, chloroplastic	glycolytic process	phosphopyruvate hydratase complex	magnesium ion binding;phosphopyruvate hydratase activity	EC:4.2.1.11
			Ca_26405	hypothetical protein TanjilG_00025	-	-	-	-
			Ca_26127	putative Ulp1 protease family catalytic domain, putative transposase, Ptta/En/Spm, plant	-	-	-	-
			Ca_26792	nuclear pore complex protein NUP1	nuclear membrane organization	nuclear envelope	-	-
			Ca_26796	actin-related protein 6	regulation of transcription, DNA-templated;response to osmotic stress;response to temperature stimulus;seed germination;negative regulation of flower development;histone exchange;cell division	Swr1 complex	nucleosome binding	-
			Ca_19437	protein argonaute PNH1-like	translational initiation;gene silencing by RNA	-	translation initiation factor activity	-
			Ca_19439	uncharacterized protein LOC101511379	regulation of asymmetric cell division	plasma membrane	-	-
			Ca_19440	putative DNA helicase	nucleotide-excision repair;DNA duplex unwinding	nucleus	RNA binding;RNA helicase activity;ATP binding;3'-5' DNA helicase activity	EC:3.6.1.3;EC:3.6.4.12;EC:3.6.4.13;EC:3.6.1.15
			Ca_19441	probable galacturonosyltransferase 11	pectin biosynthetic process;cell wall organization	Golgi membrane;integral component of membrane	polygalacturonate 4-alpha-galacturonosyltransferase activity	EC:2.4.1.43
			Ca_19465	transcription termination factor MTERF15, mitochondrial	regulation of transcription, DNA-templated;chloroplast organization;developmental process	chloroplast	double-stranded DNA binding	-
			Ca_25475	callose synthase 2	(1->3)-beta-D-glucan biosynthetic process	1,3-beta-D-glucan synthase complex;integral component of membrane	1,3-beta-D-glucan synthase activity	EC:2.4.1.34
			Ca_25477	putative pentatricopeptide repeat-containing protein At1g03510	RNA modification	intracellular membrane-bounded organelle	-	-
			Ca_25479	citrate synthase, mitochondrial	carbohydrate metabolic process;tricarboxylic acid cycle;citrate metabolic process	mitochondrial matrix	citrate (Si)-synthase activity	EC:2.3.3.1
			Ca_21422	cleavage stimulation factor subunit 50	-	mRNA cleavage stimulating factor complex	-	-
			Ca_21418	NLI interacting factor-like phosphatase	-	-	phosphoprotein phosphatase activity	EC:3.1.3.16
			Ca_21415	protein EMSY-LIKE 3	defense response to fungus	nucleus	-	-
			Ca_21408	proteasome subunit alpha type-6	proteasomal ubiquitin-independent protein catabolic process;proteasome-mediated ubiquitin-dependent protein catabolic process	nucleus;cytoplasm;proteasome core complex, alpha-subunit complex	threonine-type endopeptidase activity	EC:3.4.25
			Ca_26096	LOW QUALITY PROTEIN: uncharacterized protein LOC113788080	-	-	-	-
			Ca_26097	cytochrome P450 714A2-like isoform X2	oxidation-reduction process	-	monooxygenase activity;iron ion binding;oxidoreductase activity, acting on paired donors, with incorporation or reduction of molecular oxygen;heme binding	-
			Ca_21687	NEDD8 ultimate buster 1	regulation of ubiquitin-dependent protein catabolic process	-	-	-
			Ca_21690	dentin sialophosphoprotein	-	-	-	-
			Ca_21697	putative ALA-interacting subunit 2	-	endoplasmic reticulum;Golgi apparatus;plasma membrane;integral component of membrane	-	-
			Ca_21824	putative Ulp1 protease family catalytic domain, putative transposase, Ptta/En/Spm, plant	-	-	-	-
			Ca_21831	nudix hydrolase 19, chloroplastic	NADH metabolic process;NADP catabolic process;NAD catabolic process	cytosol	NAD+ diphosphatase activity;NADH pyrophosphatase activity;metal ion binding	EC:3.6.1.22;EC:3.6.1.9
			Ca_21839	endochitinase A-like	-	-	nucleic acid binding;zinc ion binding	-
			Ca_21840	signal peptidase complex catalytic subunit SEC11A-like	signal peptide processing	integral component of membrane	peptidase activity	-
			Ca_25830	putative Ulp1 protease family catalytic domain, putative transposase, Ptta/En/Spm, plant	-	-	-	-
			Ca_19435	putative Ulp1 protease family catalytic domain, putative transposase, Ptta/En/Spm, plant	-	-	-	-
			Ca_19454	probable basic-leucine zipper transcription factor I	-	-	-	-
			Ca_19464	Retrovirus-related Pol polyprotein from transposon TNT 1-94	DNA integration	-	nucleic acid binding;zinc ion binding	-
			Ca_21695	origin of replication complex subunit 3	pre-replicative complex assembly involved in nuclear cell cycle DNA replication;DNA replication initiation;response to sucrose;lateral root development	nuclear pre-replicative complex;nuclear origin of replication recognition complex;DNA replication preinitiation complex	DNA replication origin binding	-
			Ca_21838	chaperone protein dnaJ 49-like	ubiquitin-dependent ERAD pathway;chaperone cofactor-dependent protein refolding;cellular response to misfolded protein	endoplasmic reticulum membrane	transferase activity;Hsp70 protein binding	-
			Ca_21861	uncharacterized protein LOC101495708	-	-	-	-
qPLHT4.1	CaLG04	AX-123615349_AX-123623881	Ca_04360	40S ribosomal protein S18	translation	ribosome	RNA binding;structural constituent of ribosome	-
			Ca_04363	light-harvesting complex-like protein OHP2, chloroplastic	response to light intensity	-	-	-
			Ca_04364	probable serine/threonine-protein kinase At1g54610	positive regulation of transcription elongation from RNA polymerase II promoter;regulation of cell cycle;phosphorylation of RNA polymerase II C-terminal domain	cyclin-dependent protein kinase holoenzyme complex;nuclear chromatin	cyclin-dependent protein serine/threonine kinase activity;ATP binding;RNA polymerase II CTD heptapeptide repeat kinase activity	EC:2.7.11.23;EC:2.7.11.22
			Ca_04365	peroxidase 12	response to oxidative stress;hydrogen peroxide catabolic process;oxidation-reduction process;cellular oxidant detoxification	extracellular region	peroxidase activity;heme binding;metal ion binding	EC:1.11.1.7
			Ca_04366	putative serine/threonine-protein kinase	protein phosphorylation;transmembrane receptor protein serine/threonine kinase signaling pathway	plasma membrane;integral component of membrane	transmembrane receptor protein serine/threonine kinase activity;ATP binding	EC:2.7.11.30
			Ca_04367	histone-lysine N-methyltransferase ASHH1 isoform X1	histone lysine methylation	nucleus	histone-lysine N-methyltransferase activity	EC:2.1.1.43
			Ca_04368	protein S-acyltransferase 8-like	protein targeting to membrane;peptidyl-L-cysteine S-palmitoylation	endoplasmic reticulum;Golgi apparatus;integral component of membrane	protein-cysteine S-palmitoyltransferase activity	EC:2.3.1.225
			Ca_04369	plant invertase/pectin methylesterase inhibitor protein	negative regulation of catalytic activity	-	enzyme inhibitor activity	-
			Ca_04370	ethylene-responsive transcription factor ERF110-like isoform X2	regulation of transcription, DNA-templated	nucleus	DNA binding;DNA-binding transcription factor activity	-
			Ca_04371	transmembrane protein, putative	-	integral component of membrane	-	-
			Ca_04373	60S ribosomal protein L3	ribosomal large subunit assembly;translation	cytosolic large ribosomal subunit	RNA binding;structural constituent of ribosome	-
			Ca_04374	early nodulin-20	-	-	-	-
			Ca_04375	G-box-binding factor 4-like	regulation of transcription, DNA-templated	-	DNA-binding transcription factor activity	-
			Ca_04377	DUF2775 family protein	-	-	-	-
			Ca_04378	plant inositol phosphorylceramide synthase	ceramide biosynthetic process	trans-Golgi network;integral component of plasma membrane;integral component of Golgi membrane;integral component of endoplasmic reticulum membrane	sphingomyelin synthase activity;inositol phosphoceramide synthase activity;ceramide cholinephosphotransferase activity	EC:2.7.8.3;EC:2.7.8.27
			Ca_04379	thioredoxin Y1, chloroplastic	glycerol ether metabolic process;cell redox homeostasis;oxidation-reduction process	cell;cytoplasm	protein disulfide oxidoreductase activity;oxidoreductase activity, acting on a sulfur group of donors, disulfide as acceptor;protein-disulfide reductase activity	EC:1.8.1.8
			Ca_04380	40S ribosomal protein S18	translation	ribosome	RNA binding;structural constituent of ribosome	-
			Ca_04381	putative ABA/WDS induced protein	-	-	-	-
			Ca_04382	18.1 kDa class I heat shock protein	-	integral component of membrane	-	-
			Ca_04383	UPF0496 protein 4-like	-	integral component of membrane	-	-
			Ca_04384	tubby-like F-box protein 8	-	-	-	-
			Ca_04385	trihelix transcription factor GT-2-like	-	-	-	-
			Ca_04386	trihelix transcription factor GT-2-like	-	-	-	-
			Ca_04388	ubiquitin carboxyl-terminal hydrolase MINDY-3-like isoform X2	-	-	hydrolase activity	-
			Ca_04389	ubiquitin carboxyl-terminal hydrolase MINDY-3-like isoform X2	protein K48-linked deubiquitination	cytosol	cysteine-type carboxypeptidase activity;Lys48-specific deubiquitinase activity	EC:3.4.18
			Ca_04391	Retrovirus-related Pol polyprotein from transposon TNT 1-94	-	-	-	-
			Ca_04393	vacuolar iron transporter homolog 2-like	intracellular sequestering of iron ion;cellular manganese ion homeostasis;iron ion transmembrane transport;manganese ion transmembrane transport	cell;integral component of membrane	iron ion transmembrane transporter activity;manganese ion transmembrane transporter activity	-
			Ca_04394	serine decarboxylase 1	carboxylic acid metabolic process	-	histidine decarboxylase activity;pyridoxal phosphate binding	EC:4.1.1.22
			Ca_04395	transcription factor VIP1-like isoform X1	regulation of transcription, DNA-templated	-	DNA-binding transcription factor activity	-
			Ca_04397	serine/threonine-protein kinase STY46-like isoform X2	protein phosphorylation	-	protein kinase activity;ATP binding	-
			Ca_04398	---NA---	-	-	-	-
			Ca_04399	RNA-binding protein 2-like	-	-	RNA binding	-
			Ca_04400	---NA---	-	-	-	-
			Ca_04401	PH, RCC1 and FYVE domains-containing protein 1	-	-	metal ion binding	-
			Ca_04402	receptor-like protein EIX2 isoform X2	-	integral component of membrane	-	-
			Ca_04403	L-type lectin-domain containing receptor kinase S.6	defense response to oomycetes;protein phosphorylation;transmembrane receptor protein serine/threonine kinase signaling pathway;defense response to bacterium	plasma membrane;integral component of membrane	transmembrane receptor protein serine/threonine kinase activity;ATP binding;carbohydrate binding	EC:2.7.11.30
			Ca_04404	ABC transporter C family member 10-like	transmembrane transport	plant-type vacuole;vacuolar membrane;integral component of membrane	ATP binding;ATPase activity;ATPase-coupled transmembrane transporter activity	EC:3.6.1.3;EC:3.6.1.15
			Ca_04405	acidic endochitinase	polysaccharide catabolic process;chitin catabolic process	extracellular space	chitinase activity	EC:3.2.1.14
			Ca_04406	putative chitinase	carbohydrate metabolic process	extracellular region	chitinase activity	EC:3.2.1.14
			Ca_04407	acidic endochitinase-like	carbohydrate metabolic process	extracellular region	chitinase activity	EC:3.2.1.14
			Ca_04408	plastidial pyruvate kinase 2	glycolytic process	chloroplast stroma	magnesium ion binding;pyruvate kinase activity;kinase activity;potassium ion binding	EC:2.7.1.40
			Ca_04410	WD repeat-containing protein 91-like isoform X2	-	-	-	-
			Ca_04412	CAAX amino terminal protease family protein	CAAX-box protein processing	integral component of membrane	cysteine-type endopeptidase activity	EC:3.4.22
			Ca_04413	peroxisome biosynthesis protein PAS1-like isoform X2	-	-	ATP binding	-
			Ca_04414	putative adenosinetriphosphatase	-	membrane	ATP binding;hydrolase activity	-
			Ca_04415	uncharacterized AAA domain-containing protein C16E9.10c-like	-	membrane	ATP binding;hydrolase activity	-
			Ca_04416	F-box protein At5g52880	-	-	-	-
			Ca_04417	reticulon-like protein B1	-	endoplasmic reticulum;endoplasmic reticulum membrane;integral component of membrane	-	-
			Ca_04418	integral membrane protein	-	chloroplast;integral component of membrane	-	-
			Ca_04419	probable membrane-associated kinase regulator 5	phosphorylation	plasma membrane	kinase activity	-
			Ca_04420	ABC transporter G family member 4	sulfate transmembrane transport	plasma membrane;integral component of membrane	ATP binding;ATPase-coupled sulfate transmembrane transporter activity;ATPase activity	EC:3.6.1.3;EC:3.6.3.25;EC:3.6.1.15
			Ca_04421	SPX domain-containing membrane protein	transmembrane transport	integral component of membrane	transmembrane transporter activity	-
			Ca_04422	pentatricopeptide repeat-containing protein At5g52850, chloroplastic	RNA modification	intracellular membrane-bounded organelle	zinc ion binding	-
			Ca_04423	probable WRKY transcription factor 27	nitric oxide mediated signal transduction;response to gibberellin;defense response to bacterium;negative regulation of transcription, DNA-templated	nucleus	DNA-binding transcription factor activity;sequence-specific DNA binding;transcription regulatory region DNA binding	-
			Ca_04424	protein SAR DEFICIENT 4	oxidation-reduction process	cytoplasm	oxidoreductase activity, acting on the CH-NH2 group of donors, NAD or NADP as acceptor;thiomorpholine-carboxylate dehydrogenase activity	EC:1.5.1.25
			Ca_04425	DUF4228 domain protein	-	-	-	-
			Ca_04426	heavy metal-associated isoprenylated plant protein 39-like	metal ion transport	-	metal ion binding	-
			Ca_04427	30S ribosomal protein s17	translation	cytosolic small ribosomal subunit	structural constituent of ribosome	-
			Ca_04428	receptor protein kinase-like protein ZAR1	regulation of transcription, DNA-templated;protein phosphorylation	nucleus;integral component of membrane	DNA binding;protein kinase activity;ATP binding	-
			Ca_04429	receptor protein kinase-like protein ZAR1	regulation of transcription, DNA-templated;protein phosphorylation	nucleus;integral component of membrane	DNA binding;protein kinase activity;ATP binding	-
			Ca_04430	uncharacterized protein LOC101511763 isoform X2	-	-	-	-
			Ca_04431	uncharacterized protein LOC101511319 isoform X1	-	-	-	-
			Ca_04432	probable polygalacturonase	carbohydrate metabolic process;cell wall organization	extracellular region	polygalacturonase activity;lyase activity;galacturan 1,4-alpha-galacturonidase activity	EC:3.2.1.67;EC:3.2.1.15
			Ca_04433	beta-carotene hydroxylase 2, chloroplastic	lipid biosynthetic process;oxidation-reduction process	integral component of membrane	iron ion binding;oxidoreductase activity	-
			Ca_04435	probable polygalacturonase	carbohydrate metabolic process;cell wall organization	extracellular region	polygalacturonase activity;lyase activity;galacturan 1,4-alpha-galacturonidase activity	EC:3.2.1.67;EC:3.2.1.15
			Ca_04436	uncharacterized protein LOC101512822	-	-	-	-
			Ca_04437	desumoylating isopeptidase 2	-	-	-	-
			Ca_04438	probable receptor-like protein kinase At5g24010	protein autophosphorylation	plasma membrane;plasmodesma;integral component of membrane	protein kinase activity;ATP binding	-
			Ca_04440	ferric reduction oxidase 2-like isoform X1	oxidation-reduction process	integral component of membrane	oxidoreductase activity	-
			Ca_04441	protein PATRONUS 2-like isoform X1	regulation of mitotic cell cycle	-	-	-
			Ca_04442	scarecrow-like protein 8	regulation of transcription, DNA-templated	nucleus	DNA-binding transcription factor activity;sequence-specific DNA binding	-
			Ca_04443	protein DETOXIFICATION 35	xenobiotic transport;transmembrane transport	integral component of membrane	antiporter activity;xenobiotic transmembrane transporter activity	-
			Ca_04444	UPF0496 protein At3g49070 isoform X2	-	integral component of membrane	-	-
			Ca_04445	N6-adenosine-methyltransferase non-catalytic subunit MTB	mRNA methylation	-	nucleic acid binding;mRNA (2'-O-methyladenosine-N6-)-methyltransferase activity	EC:2.1.1.62
			Ca_04446	sec-independent protein translocase protein TATB, chloroplastic	response to cold;protein transport by the Tat complex;protein import into chloroplast thylakoid membrane;positive regulation of stomatal opening;regulation of reactive oxygen species biosynthetic process;regulation of response to water deprivation	chloroplast thylakoid membrane;chloroplast envelope;integral component of membrane;TAT protein transport complex	proton motive force dependent protein transmembrane transporter activity	-
			Ca_04447	GPN-loop GTPase QQT2	-	-	GTPase activity;GTP binding	EC:3.6.1.15
			Ca_04448	mitogen-activated protein kinase kinase kinase YODA-like isoform X1	activation of MAPKK activity;stress-activated protein kinase signaling cascade;regulation of mitotic cell cycle	cytoplasm	ATP binding;MAP kinase kinase kinase activity	EC:2.7.11.25
			Ca_04450	short-chain dehydrogenase TIC 32, chloroplastic-like	protein transport;oxidation-reduction process	chloroplast inner membrane	calmodulin binding;3-oxo-arachidoyl-CoA reductase activity;3-oxo-behenoyl-CoA reductase activity;3-oxo-lignoceroyl-CoA reductase activity;3-oxo-cerotoyl-CoA reductase activity	EC:1.1.1.330
			Ca_04453	ATP-binding protein, putative	-	-	ATP binding	-
			Ca_04455	60S ribosomal protein L36-3-like	translation	ribosome	structural constituent of ribosome	-
			Ca_04456	protein NLP6 isoform X1	-	-	-	-
			Ca_04457	signal peptide peptidase-like 1	proteolysis	endosome;trans-Golgi network;integral component of membrane	aspartic-type endopeptidase activity	EC:3.4.23
			Ca_04458	pollen-specific leucine-rich repeat extensin-like protein 1	DNA integration	-	nucleic acid binding	-
			Ca_04460	cysteine proteinase inhibitor 5-like	negative regulation of endopeptidase activity	-	cysteine-type endopeptidase inhibitor activity	-
			Ca_04461	60S ribosomal export protein NMD3	protein transport	nucleus;cytoplasm	ribosomal large subunit binding	-
			Ca_04463	cytokinin hydroxylase	oxidation-reduction process	integral component of membrane	monooxygenase activity;iron ion binding;oxidoreductase activity, acting on paired donors, with incorporation or reduction of molecular oxygen;heme binding	-
			Ca_04464	pollen-specific leucine-rich repeat extensin-like protein 1	-	-	-	-
			Ca_04465	DNA-directed RNA polymerase iii subunit rpc3-like protein	transcription, DNA-templated	RNA polymerase III complex	single-stranded DNA binding;DNA-directed 5'-3' RNA polymerase activity	EC:2.7.7.6
			Ca_04466	PAR1 protein	-	-	-	-
			Ca_04468	zinc finger CCHC domain-containing protein 9-like	-	-	nucleic acid binding;zinc ion binding	-
			Ca_04470	small acidic protein 1	-	-	-	-
			Ca_04471	receptor-like protein EIX1	phosphorylation	integral component of membrane	kinase activity	-
			Ca_04472	pentatricopeptide repeat-containing protein At1g55630-like	-	-	-	-
			Ca_04473	low-temperature-induced 65 kDa protein-like isoform X1	response to abscisic acid	-	-	-
			Ca_04475	transmembrane ascorbate ferrireductase 1	oxidation-reduction process	integral component of membrane	oxidoreductase activity	-
			Ca_04476	carboxy-terminal region remorin	-	-	-	-
			Ca_04477	transcription factor MYB41-like isoform X1	regulation of transcription, DNA-templated;cell differentiation	nucleus	DNA-binding transcription factor activity;sequence-specific DNA binding;transcription regulatory region DNA binding	-
			Ca_04478	pre-mRNA cleavage factor Im 25 kDa subunit 2	mRNA polyadenylation	mRNA cleavage factor complex	mRNA binding;hydrolase activity	-
			Ca_04479	homoserine kinase	threonine metabolic process;phosphorylation	-	homoserine kinase activity;ATP binding	EC:2.7.1.39
			Ca_04481	F-box/LRR-repeat protein At3g48880	-	-	-	-
			Ca_04482	membrane steroid-binding protein 2-like	-	endoplasmic reticulum;integral component of membrane	-	-
			Ca_04483	E3 ubiquitin-protein ligase ATL6-like	-	integral component of membrane	-	-
			Ca_04484	protein phosphatase inhibitor 2	regulation of signal transduction;negative regulation of phosphoprotein phosphatase activity	-	protein phosphatase inhibitor activity	-
			Ca_04485	3-hexulose-6-phosphate isomerase-like protein	carbohydrate derivative metabolic process	-	isomerase activity;carbohydrate derivative binding	-
			Ca_04486	uncharacterized protein LOC101504477	-	-	-	-
			Ca_04487	transmembrane protein 161AB, putative	-	integral component of membrane	-	-
			Ca_04488	heat stress transcription factor B-2a	regulation of transcription, DNA-templated	nucleus;host cell nucleus	DNA-binding transcription factor activity;sequence-specific DNA binding	-
			Ca_04490	E3 ubiquitin-protein ligase XBAT33	-	-	-	-
			Ca_04491	homeobox-leucine zipper protein ANTHOCYANINLESS 2 isoform X3	regulation of transcription, DNA-templated	nucleus	lipid binding;sequence-specific DNA binding	-
			Ca_04492	RHOMBOID-like protein 2	proteolysis	integral component of membrane	serine-type endopeptidase activity	EC:3.4.21
			Ca_04493	protein IQ-DOMAIN 14-like	-	-	-	-
			Ca_04494	protease inhibitor/seed storage/ltp family	-	integral component of membrane	-	-
			Ca_04495	probable methyltransferase PMT16	methylation	endosome;trans-Golgi network;integral component of membrane	methyltransferase activity	-
			Ca_04496	F-box protein PP2-A13	-	-	-	-
			Ca_04498	BAG family molecular chaperone regulator 1	-	-	chaperone binding	-
			Ca_04499	protein DETOXIFICATION 49	xenobiotic transport;transmembrane transport	integral component of membrane	antiporter activity;xenobiotic transmembrane transporter activity	-
			Ca_04501	traB domain-containing protein isoform X2	-	-	-	-
			Ca_04502	traB domain-containing protein isoform X2	-	-	-	-
			Ca_04503	ethylene-responsive transcription factor ERF027-like	regulation of transcription, DNA-templated	nucleus	DNA binding;DNA-binding transcription factor activity	-
			Ca_04504	dehydration-responsive element-binding protein 1A	regulation of transcription, DNA-templated	nucleus	DNA binding;DNA-binding transcription factor activity	-
			Ca_04506	calcium-dependent protein kinase 4-like	peptidyl-serine phosphorylation;intracellular signal transduction;protein autophosphorylation	nucleus;cytoplasm	calmodulin binding;ATP binding;calcium-dependent protein serine/threonine kinase activity	-
			Ca_04507	peptidoglycan-binding LysM domain protein	-	-	-	-
			Ca_04508	protein HOTHEAD	oxidation-reduction process	-	oxidoreductase activity, acting on CH-OH group of donors;flavin adenine dinucleotide binding	-
			Ca_04509	molybdenum cofactor sulfurase-like protein	-	-	catalytic activity	-
			Ca_04510	protein MAIN-LIKE 1-like	-	-	-	-
			Ca_04511	transcription factor TCP19	regulation of transcription, DNA-templated;regulation of defense response	nucleus	DNA-binding transcription factor activity;sequence-specific DNA binding	-
			Ca_04513	iron ion binding oxidoreductase	peptidyl-proline hydroxylation to 4-hydroxy-L-proline;oxidation-reduction process	endoplasmic reticulum	procollagen-proline 4-dioxygenase activity;iron ion binding;L-ascorbic acid binding	EC:1.14.11;EC:1.14.11.2
			Ca_04514	F-box protein SKIP2	-	-	-	-
			Ca_04515	DUF4378 domain protein	-	-	-	-
			Ca_04516	ACI13-like protein	-	-	-	-
			Ca_04517	probable fructokinase-7	fructose metabolic process;carbohydrate phosphorylation	cytosol	fructokinase activity	EC:2.7.1.4;EC:2.7.1.1
			Ca_04518	MADS-box transcription factor 17-like isoform X2	positive regulation of transcription by RNA polymerase II	nucleus	RNA polymerase II regulatory region sequence-specific DNA binding;DNA-binding transcription factor activity;protein dimerization activity	-
			Ca_04520	phosphoglucomutase, chloroplastic	glucose metabolic process	chloroplast	magnesium ion binding;phosphoglucomutase activity	EC:5.4.2.2
			Ca_04521	gibberellin 20 oxidase 2	response to light stimulus;gibberellin biosynthetic process;unidimensional cell growth;flower development;oxidation-reduction process	-	gibberellin 20-oxidase activity;metal ion binding;gibberellin-44 dioxygenase activity	EC:1.14.11;EC:1.14.11.12
			Ca_04522	protein MAIN-LIKE 1-like	-	-	-	-
			Ca_04523	carboxylesterase 1-like	catabolic process	-	methyl indole-3-acetate esterase activity	EC:3.1.1.1
			Ca_04524	probable carboxylesterase 120	catabolic process	-	methyl indole-3-acetate esterase activity	EC:3.1.1.1
			Ca_04526	transcription factor bHLH118	regulation of transcription by RNA polymerase II	RNA polymerase II transcription factor complex	RNA polymerase II regulatory region sequence-specific DNA binding;DNA-binding transcription factor activity;transcription factor binding;protein dimerization activity	-
			Ca_04527	protein MAIN-LIKE 1-like	-	-	-	-
			Ca_04528	receptor-like serine/threonine-protein kinase	protein phosphorylation	-	protein kinase activity;ATP binding	-
			Ca_04529	subtilisin-like protease SBT1.3	proteolysis	-	serine-type endopeptidase activity	EC:3.4.21
			Ca_04530	subtilisin-like protease SBT1.3	proteolysis	-	serine-type endopeptidase activity	EC:3.4.21
			Ca_04531	3-ketoacyl-CoA synthase 6	fatty acid biosynthetic process	integral component of membrane	transferase activity, transferring acyl groups other than amino-acyl groups	-
			Ca_04532	protein MAIN-LIKE 1-like	-	-	-	-
			Ca_04533	alpha-L-fucosidase 1-like	fucose metabolic process;glycoside catabolic process	lysosome	alpha-L-fucosidase activity	EC:3.2.1.51
			Ca_04534	cytochrome P450 704C1-like isoform X1	oxidation-reduction process	nucleus;integral component of membrane	RNA binding;helicase activity;iron ion binding;ATP binding;heme binding;abieta-7,13-dien-18-ol hydroxylase activity	EC:3.6.1.3;EC:1.14.14.145;EC:1.14.13;EC:3.6.1.15
			Ca_04361	UDP-galactose transporter 2-like	-	integral component of membrane	-	-
			Ca_04362	LOW QUALITY PROTEIN: uncharacterized protein LOC101512715	response to light intensity	integral component of membrane	-	-
			Ca_04372	polypyrimidine tract-binding protein homolog 3	mRNA processing;regulation of translation;regulation of RNA splicing	nucleus	mRNA binding	-
			Ca_04376	sterol 3-beta-glucosyltransferase UGT80B1	carbohydrate metabolic process;flavonoid biosynthetic process;seed germination;seed coat development;sterol metabolic process;lipid glycosylation	vacuolar membrane	sterol 3-beta-glucosyltransferase activity;soladodine glucosyltransferase activity;brassicasterol glucosyltransferase activity;cholesterol alpha-glucosyltransferase activity	EC:2.4.1.173
			Ca_04387	sequence-specific DNA binding transcription factor	-	-	-	-
			Ca_04390	protein WHAT'S THIS FACTOR 1 homolog	-	-	hydrolase activity	-
			Ca_04392	eukaryotic translation initiation factor 5B	translational initiation	-	translation initiation factor activity;GTPase activity;GTP binding	EC:3.6.1.15
			Ca_04396	serine/threonine-protein kinase STY8-like isoform X1	protein phosphorylation	-	protein serine/threonine kinase activity;protein serine/threonine/tyrosine kinase activity;ATP binding	EC:2.7.12.1
			Ca_04409	protein timeless homolog isoform X1	DNA replication checkpoint;DNA repair;replication fork arrest;replication fork protection	nuclear chromatin;replication fork protection complex	DNA binding	-
			Ca_04411	G-type lectin S-receptor-like serine/threonine-protein kinase At5g24080 isoform X1	protein phosphorylation;recognition of pollen	integral component of membrane	protein serine/threonine kinase activity;ATP binding;carbohydrate binding	-
			Ca_04434	probable polygalacturonase	carbohydrate metabolic process;cell wall organization	extracellular region	polygalacturonase activity;lyase activity;galacturan 1,4-alpha-galacturonidase activity	EC:3.2.1.67;EC:3.2.1.15
			Ca_04439	transmembrane protein	-	integral component of membrane	-	-
			Ca_04449	short-chain dehydrogenase TIC 32 chloroplastic-like	protein transport;oxidation-reduction process	chloroplast inner membrane	calmodulin binding;3-oxo-arachidoyl-CoA reductase activity;3-oxo-behenoyl-CoA reductase activity;3-oxo-lignoceroyl-CoA reductase activity;3-oxo-cerotoyl-CoA reductase activity	EC:1.1.1.330
			Ca_04451	C2H2-like zinc finger protein, putative	-	-	nucleic acid binding	-
			Ca_04452	U-box domain-containing protein 32 isoform X3	protein phosphorylation;protein ubiquitination	-	protein kinase activity;ubiquitin-protein transferase activity;ATP binding	-
			Ca_04454	calmodulin-binding heat-shock protein	lipid catabolic process	-	triglyceride lipase activity	EC:3.1.1.1;EC:3.1.1.3
			Ca_04459	protein notum	cell wall organization	extracellular region;cell wall	hydrolase activity	-
			Ca_04462	tripeptidyl-peptidase 2 isoform X1	proteolysis	cytosol	serine-type endopeptidase activity;tripeptidyl-peptidase activity	EC:3.4.21;EC:3.4.14
			Ca_04467	Tubulin beta-1 chain	cytoskeleton organization;microtubule-based process	cytoplasm;microtubule	GTPase activity;structural constituent of cytoskeleton;GTP binding	EC:3.6.1.15
			Ca_04469	cofilin/actin-depolymerizing factor-like protein	actin filament depolymerization	actin cytoskeleton	nucleic acid binding;actin binding;zinc ion binding	-
			Ca_04474	MAR-binding filament-like protein 1-1	-	-	-	-
			Ca_04489	leucine-rich repeat receptor protein kinase EMS1	protein phosphorylation	integral component of membrane	protein serine/threonine kinase activity;ATP binding	-
			Ca_04497	dihydrodipicolinate reductase-like protein CRR1, chloroplastic isoform X1	lysine biosynthetic process via diaminopimelate;photosynthesis, light reaction;oxidation-reduction process	chloroplast stroma	4-hydroxy-tetrahydrodipicolinate reductase	EC:1.17.1.8
			Ca_04500	serine/arginine-rich splicing factor RS40 isoform X1	regulation of alternative mRNA splicing, via spliceosome;mRNA cis splicing, via spliceosome	nuclear speck	RNA binding	-
			Ca_04505	valine--tRNA ligase, mitochondrial 1	valyl-tRNA aminoacylation;aminoacyl-tRNA metabolism involved in translational fidelity	cytosol	aminoacyl-tRNA editing activity;valine-tRNA ligase activity;ATP binding	EC:6.1.1.9;EC:3.1.1.1
			Ca_04512	peroxidase 66	response to oxidative stress;hydrogen peroxide catabolic process;oxidation-reduction process;cellular oxidant detoxification	extracellular region;plant-type cell wall;plasmodesma	peroxidase activity;heme binding;metal ion binding	EC:1.11.1.7
			Ca_04525	PTI1-like tyrosine-protein kinase At3g15890	protein phosphorylation;transmembrane receptor protein serine/threonine kinase signaling pathway	plasma membrane	transmembrane receptor protein serine/threonine kinase activity;ATP binding	EC:2.7.11.30
			Ca_04359	protein GIGANTEA isoform X1	response to cold;response to far red light;response to karrikin;regulation of transcription, DNA-templated;response to hydrogen peroxide;positive regulation of long-day photoperiodism, flowering;response to blue light;temperature compensation of the circadian clock	nucleoplasm	-	-
			Ca_04519	O-fucosyltransferase 1	fucose metabolic process	integral component of membrane	transferase activity, transferring glycosyl groups	-
			Ca_04480	DNA mismatch repair MSH3-like protein	pyrimidine dimer repair;removal of nonhomologous ends;positive regulation of helicase activity;replication fork arrest;meiotic mismatch repair;negative regulation of reciprocal meiotic recombination;mitotic recombination;maintenance of DNA repeat elements	plasma membrane;MutSbeta complex	DNA-dependent ATPase activity;damaged DNA binding;ATP binding;DNA insertion or deletion binding	EC:3.6.1.3;EC:3.6.1.15
qPLHT5.1	CaLG05	AX-123653052_AX-123631649	Ca_17913	proline-rich receptor-like protein kinase PERK10	-	-	-	-
			Ca_17914	exocyst complex component 5-like	-	-	-	-
			Ca_17915	uncharacterized protein LOC113787582	-	-	-	-
			Ca_17917	probable serine/threonine-protein kinase WNK3	phosphorylation	integral component of membrane;small-subunit processome	kinase activity	-
			Ca_17918	poly(ADP-ribose) glycohydrolase 1-like isoform X1	carbohydrate metabolic process	-	poly(ADP-ribose) glycohydrolase activity	EC:3.2.1.143
			Ca_17919	poly(ADP-ribose) glycohydrolase 1-like isoform X1	carbohydrate metabolic process	-	poly(ADP-ribose) glycohydrolase activity	EC:3.2.1.143
			Ca_17920	protein ENL-like	-	-	-	-
			Ca_17922	pentatricopeptide repeat-containing protein At1g02150-like	-	mitochondrion	-	-
			Ca_17923	pentatricopeptide repeat-containing protein At1g02150-like	-	mitochondrion	-	-
			Ca_17924	plasma membrane ATPase 1	regulation of intracellular pH;proton export across plasma membrane	cell;plasma membrane;integral component of membrane	ATP binding;proton-exporting ATPase activity, phosphorylative mechanism;hydrolase activity	EC:7.1.3.1;EC:7.1.2.1
			Ca_17925	plasma membrane ATPase 1	regulation of intracellular pH;proton export across plasma membrane	cell;plasma membrane;integral component of membrane	ATP binding;proton-exporting ATPase activity, phosphorylative mechanism;hydrolase activity	EC:7.1.3.1;EC:7.1.2.1
			Ca_17926	mitochondrial import inner membrane translocase subunit TIM23-2-like	protein import into mitochondrial matrix	TIM23 mitochondrial import inner membrane translocase complex;integral component of mitochondrial inner membrane	protein transmembrane transporter activity	-
			Ca_17927	putative Ulp1 protease family catalytic domain, putative transposase, Ptta/En/Spm, plant	-	-	-	-
			Ca_17928	protein DETOXIFICATION 43-like	citrate transport;xenobiotic transport;transmembrane transport	plasma membrane;integral component of membrane	citrate transmembrane transporter activity;antiporter activity;xenobiotic transmembrane transporter activity	-
			Ca_17929	uncharacterized protein LOC113788019	-	-	-	-
			Ca_17930	poly(ADP-ribose) glycohydrolase 1-like isoform X1	carbohydrate metabolic process	-	poly(ADP-ribose) glycohydrolase activity	EC:3.2.1.143
			Ca_17931	pentatricopeptide repeat-containing protein At3g24000, mitochondrial	RNA modification	intracellular membrane-bounded organelle	zinc ion binding	-
			Ca_17932	endochitinase A-like	-	-	-	-
			Ca_17933	exocyst complex component 5-like	-	-	-	-
			Ca_17934	zinc finger CCCH domain-containing protein 30-like	-	-	transferase activity;metal ion binding	-
			Ca_17935	uncharacterized protein LOC113787768	-	-	-	-
			Ca_17936	protein MAIN-LIKE 2-like	-	-	-	-
			Ca_17937	uncharacterized protein LOC113787768	-	-	-	-
			Ca_17939	pentatricopeptide repeat-containing protein At1g80270, mitochondrial-like	-	-	-	-
			Ca_17941	pentatricopeptide repeat-containing protein At1g80270, mitochondrial-like	-	-	-	-
			Ca_17942	cellulose synthase A catalytic subunit 3 [UDP-forming]	plant-type primary cell wall biogenesis;cellulose biosynthetic process;cell wall organization	trans-Golgi network;plasma membrane;integral component of membrane	cellulose synthase (UDP-forming) activity;metal ion binding	EC:2.4.1.12
			Ca_17943	F-box protein SKIP23 isoform X2	-	-	-	-
			Ca_17944	F-box protein SKIP23 isoform X1	-	membrane	-	-
			Ca_17945	pollen-specific leucine-rich repeat extensin-like protein 1	-	-	-	-
			Ca_17946	proteoglycan 4-like	-	-	-	-
			Ca_17947	actin-related protein 7	anatomical structure morphogenesis;postsynaptic actin cytoskeleton organization	nucleus;actin filament	structural constituent of postsynaptic actin cytoskeleton	-
			Ca_17948	photosystem II 5 kDa protein chloroplastic-like	-	-	-	-
			Ca_17950	uncharacterized protein LOC101511498	-	-	-	-
			Ca_17951	---NA---	-	-	-	-
			Ca_17952	F-box protein SKIP23 isoform X1	-	-	-	-
			Ca_17953	protein TAB2 homolog, chloroplastic	-	-	RNA binding	-
			Ca_17954	uncharacterized protein LOC101514792 isoform X3	-	integral component of membrane	nucleic acid binding	-
			Ca_17955	putative disease resistance protein At3g14460	-	-	ADP binding	-
			Ca_17956	UDP-glycosyltransferase 79B30	-	intracellular membrane-bounded organelle	UDP-glycosyltransferase activity;transferase activity, transferring hexosyl groups	-
			Ca_22492	E3 ubiquitin-protein ligase At3g02290-like	protein ubiquitination	cytoplasm	ubiquitin protein ligase activity	-
			Ca_22491	DNA topoisomerase 2	resolution of meiotic recombination intermediates;sister chromatid segregation;DNA topological change;mitotic DNA integrity checkpoint	nucleus	DNA binding;DNA topoisomerase type II (double strand cut, ATP-hydrolyzing) activity;ATP binding;metal ion binding	EC:3.6.1.3;EC:5.6.2.2;EC:3.6.1.15
			Ca_22490	pentatricopeptide repeat-containing protein At2g44880-like	-	-	-	-
			Ca_22487	cell wall protein RBR3-like	-	-	-	-
			Ca_22486	flocculation protein FLO11-like	-	-	-	-
			Ca_22485	4-hydroxy-tetrahydrodipicolinate synthase, chloroplastic	lysine biosynthetic process via diaminopimelate	-	4-hydroxy-tetrahydrodipicolinate synthase activity	EC:4.3.3.7
			Ca_22483	formin-like protein 20 isoform X4	DNA integration	-	nucleic acid binding	-
			Ca_22482	uncharacterized protein LOC113785867	-	-	-	-
			Ca_22481	hypothetical protein glysoja_018493	-	-	-	-
			Ca_22480	hypothetical protein glysoja_018493	-	-	-	-
			Ca_22479	putative transposase, Ptta/En/Spm, plant	-	-	-	-
			Ca_22478	PPR containing plant-like protein	-	-	-	-
			Ca_22477	pentatricopeptide repeat-containing protein At4g14820-like	RNA modification	intracellular membrane-bounded organelle	zinc ion binding	-
			Ca_22476	protein MAIN-LIKE 2-like	-	-	-	-
			Ca_22475	uncharacterized protein LOC113787768	-	-	-	-
			Ca_22474	uncharacterized protein LOC105852157	-	-	-	-
			Ca_22473	bidirectional sugar transporter SWEET2 isoform X1	carbohydrate transmembrane transport	plasma membrane;integral component of membrane	sugar transmembrane transporter activity	-
			Ca_22847	protein ENL-like	-	-	-	-
			Ca_22848	aquaporin NIP6-1	-	membrane	-	-
			Ca_22849	uncharacterized protein LOC101504502 isoform X1	-	integral component of membrane	-	-
			Ca_22852	protein MAIN-LIKE 2-like	-	-	-	-
			Ca_22853	protein MAIN-LIKE 2-like	-	-	-	-
			Ca_22854	Retrovirus-related Pol polyprotein from transposon TNT 1-94	-	-	-	-
			Ca_22855	uncharacterized protein LOC113787166	-	-	-	-
			Ca_22858	---NA---	-	-	-	-
			Ca_22859	endochitinase A-like	-	-	-	-
			Ca_22860	uncharacterized protein LOC113787768	-	-	-	-
			Ca_22861	uncharacterized protein LOC101501357, partial	DNA integration;RNA phosphodiester bond hydrolysis, endonucleolytic	-	RNA binding;RNA-DNA hybrid ribonuclease activity	EC:3.1.30;EC:3.1.26;EC:3.1.26.4
			Ca_22862	uncharacterized protein LOC101501357, partial	DNA integration;RNA phosphodiester bond hydrolysis, endonucleolytic	-	RNA binding;RNA-DNA hybrid ribonuclease activity	EC:3.1.30;EC:3.1.26;EC:3.1.26.4
			Ca_22863	structural constituent of ribosome protein	-	integral component of membrane	-	-
			Ca_22865	uncharacterized protein LOC113784245	-	-	-	-
			Ca_22866	uncharacterized protein LOC105852058	protein ubiquitination;ribosome-associated ubiquitin-dependent protein catabolic process	RQC complex	ubiquitin protein ligase activity	-
			Ca_24754	hypothetical protein CRG98_018493	-	-	-	-
			Ca_24755	putative pentatricopeptide repeat-containing protein At1g12700, mitochondrial isoform X1	-	-	-	-
			Ca_24756	gag-pol polyprotein	-	-	-	-
			Ca_24757	serine/arginine-rich splicing factor RS40-like isoform X3	-	-	RNA binding	-
			Ca_24758	pentatricopeptide repeat-containing protein At4g32430, mitochondrial-like isoform X1	RNA modification	intracellular membrane-bounded organelle	-	-
			Ca_24759	peptidyl-prolyl cis-trans isomerase CYP18-1-like	protein peptidyl-prolyl isomerization;protein folding	-	peptidyl-prolyl cis-trans isomerase activity	EC:5.2.1.8
			Ca_24760	4-hydroxy-tetrahydrodipicolinate synthase chloroplastic-like	-	-	lyase activity	-
			Ca_24761	F-box protein PP2-A13	-	-	-	-
			Ca_24762	1-aminocyclopropane-1-carboxylate oxidase homolog 1-like isoform X1	oxidation-reduction process	-	metal ion binding;desacetoxyvindoline 4-hydroxylase activity	EC:1.14.11;EC:1.14.11.20
			Ca_24763	Retrovirus-related Pol polyprotein from transposon TNT 1-94	DNA integration	-	nucleic acid binding;zinc ion binding	-
			Ca_24764	putative Ulp1 protease family catalytic domain, putative transposase, Ptta/En/Spm, plant	-	-	-	-
			Ca_24765	hypothetical protein VIGAN_06130700	-	-	-	-
			Ca_24483	transmembrane protein, putative	-	integral component of membrane	-	-
			Ca_24484	Fanconi anemia group J protein homolog isoform X2	nucleobase-containing compound metabolic process;DNA duplex unwinding	-	DNA binding;DNA helicase activity;ATP binding	EC:3.6.1.3;EC:3.6.4.12;EC:3.6.1.15
			Ca_24485	Fanconi anemia group J protein homolog isoform X2	nucleotide-excision repair;DNA duplex unwinding;double-strand break repair involved in meiotic recombination	nucleus	DNA binding;DNA helicase activity;ATP binding	EC:3.6.1.3;EC:3.6.4.12;EC:3.6.1.15
			Ca_24486	uncharacterized protein LOC113787768	-	-	-	-
			Ca_24487	60S ribosomal protein L36-3-like	translation	ribosome	structural constituent of ribosome	-
			Ca_24488	oxidoreductase/transition metal ion-binding protein, putative	-	integral component of membrane	-	-
			Ca_24489	endochitinase A-like	-	-	-	-
			Ca_24491	uncharacterized protein LOC113788187	-	-	binding	-
			Ca_24492	tripeptidyl-peptidase 2-like	proteolysis	vacuolar membrane;chloroplast;cytosolic ribosome	serine-type endopeptidase activity;tripeptidyl-peptidase activity	EC:3.4.21;EC:3.4.14
			Ca_24493	elongation factor 1-alpha	translational elongation	-	translation elongation factor activity;GTPase activity;GTP binding	EC:3.6.1.15
			Ca_24494	Copia protein	-	-	-	-
			Ca_24495	Retrovirus-related Pol polyprotein from transposon TNT 1-94	-	-	-	-
			Ca_23509	uncharacterized protein LOC113784405	-	-	-	-
			Ca_23510	Retrovirus-related Pol polyprotein from transposon TNT 1-94	DNA integration	-	nucleic acid binding;zinc ion binding	-
			Ca_23511	putative Ulp1 protease family catalytic domain, putative transposase, Ptta/En/Spm, plant	-	-	-	-
			Ca_23513	integrator complex subunit 7 homolog isoform X1	snRNA 3'-end processing	integrator complex	-	-
			Ca_23514	putative Ulp1 protease family catalytic domain, putative transposase, Ptta/En/Spm, plant	-	-	-	-
			Ca_23515	integrator complex subunit 7 homolog isoform X1	snRNA 3'-end processing	integrator complex	-	-
			Ca_23516	activator of 90 kDa heat shock protein ATPase homolog 1	positive regulation of ATPase activity	-	ATPase activator activity;chaperone binding;Hsp90 protein binding	-
			Ca_23517	U3 small nucleolar RNA-associated protein 25-like	-	nucleus	-	-
			Ca_23518	hypothetical protein VIGAN_06130700	-	-	-	-
			Ca_23519	integrator complex subunit 7 homolog isoform X1	snRNA 3'-end processing	integrator complex	-	-
			Ca_23521	putative pentatricopeptide repeat-containing protein At4g17915	-	-	-	-
			Ca_23522	Retrovirus-related Pol polyprotein from transposon TNT 1-94	DNA integration	-	nucleic acid binding	-
			Ca_23523	probable polygalacturonase	carbohydrate metabolic process;cell wall organization	extracellular region	polygalacturonase activity;galacturan 1,4-alpha-galacturonidase activity	EC:3.2.1.67;EC:3.2.1.15
			Ca_23524	proteoglycan 4-like	-	-	-	-
			Ca_23525	---NA---	-	-	-	-
			Ca_22826	protein JASON-like isoform X2	male meiosis II	integral component of membrane	-	-
			Ca_22825	glutathione S-transferase F9-like	glutathione metabolic process	cytoplasm	glutathione transferase activity;glutathione binding	EC:2.5.1.18
			Ca_22823	GDSL esterase/lipase At2g42990-like	-	-	triglyceride lipase activity	EC:3.1.1.1;EC:3.1.1.3
			Ca_22822	uncharacterized protein LOC101501503	-	-	-	-
			Ca_22821	L10-interacting MYB domain-containing protein	-	-	DNA binding	-
			Ca_22820	uncharacterized protein LOC113788175	DNA integration	-	nucleic acid binding	-
			Ca_22819	NBS-LRR protein	-	integral component of membrane	ADP binding	-
			Ca_22818	putative Ulp1 protease family catalytic domain, putative transposase, Ptta/En/Spm, plant	-	-	-	-
			Ca_22817	hypothetical protein VIGAN_06130700	-	-	-	-
			Ca_22816	3-hydroxyisobutyryl-CoA hydrolase-like protein 5	-	-	3-hydroxyisobutyryl-CoA hydrolase activity	EC:3.1.2.4
			Ca_22815	protein VACUOLELESS1	regulation of vacuole fusion, non-autophagic;regulation of SNARE complex assembly;endosomal transport;intracellular protein transport	endosome;vacuolar membrane;HOPS complex	actin binding	-
			Ca_22814	serine/arginine repetitive matrix protein 1-like	-	-	-	-
			Ca_22813	GDSL esterase/lipase At4g10955	-	-	hydrolase activity	-
			Ca_22812	hypothetical protein MtrunA17_Chr3g0096231	-	integral component of membrane	-	-
			Ca_22811	protein MAIN-LIKE 2-like	-	integral component of membrane	-	-
			Ca_22810	probable sucrose-phosphate synthase 2	sucrose metabolic process	-	sucrose synthase activity;sucrose-phosphate synthase activity	EC:2.4.1.14;EC:2.4.1.13
			Ca_22808	protein MAIN-LIKE 1-like	-	-	-	-
			Ca_22807	uncharacterized protein LOC101501187	-	-	-	-
			Ca_18203	zinc finger BED domain-containing protein RICESLEEPER 2-like	-	-	DNA binding;protein dimerization activity	-
			Ca_18204	50S ribosomal protein HLP, mitochondrial-like	translation	large ribosomal subunit	structural constituent of ribosome	-
			Ca_18205	HVA22-like protein f	-	integral component of membrane	-	-
			Ca_18206	protein LATERAL ORGAN BOUNDARIES-like	-	-	-	-
			Ca_18207	serine/threonine-protein phosphatase 7 long form homolog	-	-	-	-
			Ca_18209	putative exosome complex component rrp40	exonucleolytic trimming to generate mature 3'-end of 5.8S rRNA from tricistronic rRNA transcript (SSU-rRNA, 5.8S rRNA, LSU-rRNA);nuclear-transcribed mRNA catabolic process, exonucleolytic, 3'-5';U4 snRNA 3'-end processing;exonucleolytic catabolism of deadenylated mRNA;CUT catabolic process;nuclear polyadenylation-dependent rRNA catabolic process;nuclear polyadenylation-dependent tRNA catabolic pr…	nuclear exosome (RNase complex);cytoplasmic exosome (RNase complex)	RNA binding	-
			Ca_18210	L-lactate dehydrogenase A-like protein	carbohydrate metabolic process;carboxylic acid metabolic process;oxidation-reduction process	cytoplasm	L-lactate dehydrogenase activity	EC:1.1.1.27
			Ca_18211	uncharacterized protein LOC113787582	-	-	-	-
			Ca_18212	putative Ulp1 protease family catalytic domain, putative transposase, Ptta/En/Spm, plant	-	-	-	-
			Ca_18213	protein MAIN-LIKE 2 isoform X1	-	-	hydrolase activity	-
			Ca_18214	uncharacterized protein LOC113784245	-	integral component of membrane	-	-
			Ca_18215	receptor-like protein EIX2	protein phosphorylation	integral component of membrane	protein serine/threonine kinase activity	-
			Ca_18216	citrate synthase, glyoxysomal	carbohydrate metabolic process;tricarboxylic acid cycle	mitochondrial matrix	citrate (Si)-synthase activity	EC:2.3.3.1
			Ca_18217	pre-mRNA-splicing factor SPF27 homolog	mRNA processing;defense response signaling pathway, resistance gene-dependent;defense response to bacterium;defense response to fungus	Prp19 complex;nucleolus;catalytic step 2 spliceosome	-	-
			Ca_18218	transcription elongation factor B polypeptide 3	regulation of transcription by RNA polymerase II;translational elongation	elongin complex	translation elongation factor activity	-
			Ca_18221	probable basic-leucine zipper transcription factor I	-	-	-	-
			Ca_18222	spermidine hydroxycinnamoyl transferase	-	-	shikimate O-hydroxycinnamoyltransferase activity	EC:2.3.1.133
			Ca_18223	spermidine hydroxycinnamoyl transferase	-	-	transferase activity, transferring acyl groups other than amino-acyl groups	-
			Ca_18224	threonine--tRNA ligase, mitochondrial 1-like isoform X1	threonyl-tRNA aminoacylation	cytoplasm	threonine-tRNA ligase activity;ATP binding	EC:6.1.1.3
			Ca_18225	putative Prolamin-like domain-containing protein	-	-	-	-
			Ca_18227	protein ENL-like	-	-	-	-
			Ca_18228	Retrovirus-related Pol polyprotein from transposon TNT 1-94	RNA-dependent DNA biosynthetic process;DNA integration	-	nucleic acid binding;RNA-directed DNA polymerase activity;zinc ion binding	EC:2.7.7.49
			Ca_18229	transmembrane protein, putative	-	integral component of membrane	-	-
			Ca_18231	peptidyl-prolyl cis-trans isomerase NIMA-interacting 4	protein peptidyl-prolyl isomerization	-	peptidyl-prolyl cis-trans isomerase activity	EC:5.2.1.8
			Ca_18232	galactoside 2-alpha-L-fucosyltransferase	xyloglucan biosynthetic process;fucosylation;cell wall organization	Golgi apparatus;integral component of membrane	galactoside 2-alpha-L-fucosyltransferase activity	EC:2.4.1.69
			Ca_18233	protein MAIN-LIKE 1-like	-	-	-	-
			Ca_18234	protein MAIN-LIKE 1-like	-	-	-	-
			Ca_18235	putative pentatricopeptide repeat-containing protein At1g74400	RNA modification	intracellular membrane-bounded organelle	-	-
			Ca_18236	pentatricopeptide repeat-containing protein At5g61400	-	-	-	-
			Ca_18237	putative phospholipid-transporting ATPase 9	phospholipid translocation	plasma membrane;integral component of membrane	magnesium ion binding;ATP binding;hydrolase activity;ATPase-coupled intramembrane lipid transporter activity	EC:7.6.2.1
			Ca_18238	xyloglucan xylosyltransferase	xyloglucan biosynthetic process	endosome;trans-Golgi network;integral component of membrane	transferase activity, transferring hexosyl groups;xyloglucan 6-xylosyltransferase activity	EC:2.4.2.39
			Ca_18239	uncharacterized protein LOC113787768	-	-	-	-
			Ca_18240	uncharacterized protein LOC105852058	protein ubiquitination;ribosome-associated ubiquitin-dependent protein catabolic process	RQC complex	ubiquitin protein ligase activity	-
			Ca_18241	uncharacterized protein LOC113787768	-	-	-	-
			Ca_18242	protein MAIN-LIKE 1-like	-	-	-	-
			Ca_18244	vesicle transport v-SNARE 13-like isoform X1	protein targeting to vacuole;endoplasmic reticulum to Golgi vesicle-mediated transport;intra-Golgi vesicle-mediated transport;Golgi to vacuole transport;retrograde transport, endosome to Golgi;vesicle fusion with Golgi apparatus	endoplasmic reticulum membrane;Golgi apparatus;cytosol;ER to Golgi transport vesicle membrane;integral component of membrane;SNARE complex;late endosome membrane	SNARE binding;SNAP receptor activity	-
			Ca_18245	hypothetical protein CRG98_042083	-	-	-	-
			Ca_18246	LON peptidase N-terminal domain and RING finger protein 1	protein ubiquitination	-	ubiquitin activating enzyme activity;transferase activity, transferring acyl groups	EC:6.2.1.45
			Ca_18247	---NA---	-	-	-	-
			Ca_18248	hypothetical protein CR513_54357, partial	-	-	-	-
			Ca_18249	putative gag polyprotein	-	-	nucleic acid binding;zinc ion binding	-
			Ca_18250	uncharacterized protein LOC101491946	-	-	-	-
			Ca_24457	pollen-specific leucine-rich repeat extensin-like protein 1	-	-	-	-
			Ca_24458	glucose-6-phosphate/phosphate translocator 1, chloroplastic	phosphoglycerate transmembrane transport;triose phosphate transmembrane transport	Golgi apparatus;integral component of membrane	phosphoglycerate transmembrane transporter activity;antiporter activity;triose-phosphate transmembrane transporter activity	-
			Ca_24459	tryptophan synthase beta chain 1	tryptophan biosynthetic process	chloroplast stroma	tryptophan synthase activity	EC:4.2.1.20
			Ca_24460	protein MAIN-LIKE 1-like	-	-	-	-
			Ca_24461	FHA domain-containing protein DDL	-	-	-	-
			Ca_24462	smad/FHA domain protein	production of miRNAs involved in gene silencing by miRNA	nucleus	mRNA binding	-
			Ca_24464	putative F-box/LRR-repeat protein At5g54820	-	-	-	-
			Ca_24465	---NA---	-	-	-	-
			Ca_24466	Retrotransposable element Tf2	-	-	-	-
			Ca_24467	probable polygalacturonase At3g15720	carbohydrate metabolic process	-	polygalacturonase activity	EC:3.2.1.15
			Ca_24468	anther-specific proline-rich protein APG-like	-	-	-	-
			Ca_24469	probable polygalacturonase At3g15720	carbohydrate metabolic process;cell wall organization	extracellular region	polygalacturonase activity	EC:3.2.1.15
			Ca_21168	-serine/threonine phosphatase	-	-	-	-
			Ca_21167	pollen protein Ole E I-like protein	-	-	-	-
			Ca_21166	tryptophan synthase beta chain 1	tryptophan biosynthetic process	chloroplast stroma	tryptophan synthase activity	EC:4.2.1.20
			Ca_21165	probable folate-biopterin transporter 4	-	integral component of membrane	-	-
			Ca_21164	vacuolar protein sorting-associated protein 22 homolog 1	protein transport to vacuole involved in ubiquitin-dependent protein catabolic process via the multivesicular body sorting pathway	ESCRT II complex	DNA binding	-
			Ca_21163	fatty acid desaturase 4, chloroplastic	-	integral component of membrane	-	-
			Ca_21162	purple acid phosphatase 18-like	dephosphorylation	-	acid phosphatase activity;metal ion binding	EC:3.1.3.2
			Ca_21161	SM domain found in ataxin-2 protein	regulation of cytoplasmic mRNA processing body assembly;stress granule assembly	cytoplasmic stress granule	RNA binding	-
			Ca_21160	probable LRR receptor-like serine/threonine-protein kinase At1g07650 isoform X3	protein phosphorylation	integral component of membrane	protein kinase activity;ATP binding	-
			Ca_21158	heat shock 70 kDa protein 16	-	nucleus;cytosol	-	-
			Ca_21157	ARM repeat superfamily protein isoform 2	protein import into nucleus	nucleus;cytoplasm	nuclear localization sequence binding;Ran GTPase binding;nuclear import signal receptor activity	-
			Ca_21156	dipeptidyl-peptidase 5 isoform X1	proteolysis	cytosol;chloroplast	aminopeptidase activity;serine-type peptidase activity	EC:3.4.11
			Ca_21154	peptide methionine sulfoxide reductase A1-like isoform X1	cellular response to oxidative stress;oxidation-reduction process	cytoplasm	peptide-methionine (S)-S-oxide reductase activity;L-methionine-(S)-S-oxide reductase activity	EC:1.8.4.13;EC:1.8.4.11
			Ca_21153	DUF4228 domain protein	-	-	-	-
			Ca_21152	Myb/SANT-like DNA-binding domain protein	-	-	-	-
			Ca_21150	reactive Intermediate Deaminase A, chloroplastic	organonitrogen compound catabolic process	mitochondrion;cytosol	deaminase activity	-
			Ca_21149	NEP1-interacting protein 1-like	-	integral component of membrane	-	-
			Ca_21148	calcium-dependent protein kinase 2-like	peptidyl-serine phosphorylation;intracellular signal transduction;protein autophosphorylation	nucleus;cytoplasm	calmodulin-dependent protein kinase activity;calcium ion binding;calmodulin binding;ATP binding;calcium-dependent protein serine/threonine kinase activity	EC:2.7.11.17
			Ca_21147	protein ENL-like	-	-	nucleic acid binding;zinc ion binding	-
			Ca_21146	predicted GPI-anchored protein 58	-	-	nucleic acid binding;zinc ion binding	-
			Ca_21145	protein translation factor SUI1 homolog 2	translational initiation	-	translation initiation factor activity	-
			Ca_21144	CRT (chloroquine-resistance transporter)-like transporter, putative	-	integral component of membrane	-	-
			Ca_21143	protein CLT3, chloroplastic-like	-	integral component of membrane	-	-
			Ca_27586	60S ribosomal protein L7a-1	maturation of LSU-rRNA	cytosolic large ribosomal subunit	RNA binding	-
			Ca_27587	uncharacterized protein LOC113787768	-	-	-	-
			Ca_20087	NADH ubiquinone oxidoreductase	electron transport chain	mitochondrial inner membrane;respirasome	NADH dehydrogenase (ubiquinone) activity;electron transfer activity	EC:7.1.1.2;EC:1.6.5.11;EC:1.6.99.3
			Ca_20086	NADH dehydrogenase [ubiquinone] 1 alpha subcomplex assembly factor 2	electron transport chain	mitochondrial inner membrane;respirasome	NADH dehydrogenase (ubiquinone) activity;electron transfer activity	EC:7.1.1.2;EC:1.6.5.11;EC:1.6.99.3
			Ca_20084	ATP synthase gamma chain chloroplastic-like	ATP synthesis coupled proton transport	mitochondrial proton-transporting ATP synthase complex, catalytic core F(1);chloroplast thylakoid membrane	hydrolase activity;proton-transporting ATP synthase activity, rotational mechanism	-
			Ca_20083	senescence regulator	-	-	-	-
			Ca_20082	uncharacterized protein LOC113787768	-	-	-	-
			Ca_20080	protein MAIN-LIKE 1-like	-	-	-	-
			Ca_20079	DNA-binding bromodomain protein	-	-	DNA binding	-
			Ca_20078	hypothetical protein CR513_51373, partial	-	-	-	-
			Ca_20077	hypothetical protein MTR_3g436690	-	-	-	-
			Ca_20076	peroxisome biogenesis protein 7	regulation of gene expression by genetic imprinting;pollen development;embryo development ending in seed dormancy;regulation of flower development;trichome differentiation;seed coat development;protein import into peroxisome matrix;heterochromatin assembly;positive regulation of cell cycle;leaf development;regulation of genetic imprinting	chromatin silencing complex;peroxisomal matrix;cytosol	peroxisome matrix targeting signal-2 binding	-
			Ca_20075	serine/threonine-protein phosphatase 7 long form homolog	xenobiotic transport;transmembrane transport	integral component of membrane	antiporter activity;xenobiotic transmembrane transporter activity	-
			Ca_20074	hypothetical protein TanjilG_00357, partial	translation;ATP synthesis coupled proton transport;ATP synthesis coupled electron transport	mitochondrial proton-transporting ATP synthase complex, coupling factor F(o);ribosome;integral component of membrane	structural constituent of ribosome;proton transmembrane transporter activity;oxidoreductase activity, acting on NAD(P)H	-
			Ca_20073	cytochrome c biogenesis C (mitochondrion)	heme transport;cytochrome complex assembly	integral component of membrane;mitochondrial membrane	heme transporter activity;heme binding	-
			Ca_20072	---NA---	-	-	-	-
			Ca_20071	ATPase subunit 4 (mitochondrion)	ATP synthesis coupled proton transport	mitochondrial proton-transporting ATP synthase complex, coupling factor F(o)	proton transmembrane transporter activity	-
			Ca_20070	cytochrome c biogenesis C (mitochondrion)	heme transport;cytochrome complex assembly	integral component of membrane;mitochondrial membrane	heme transporter activity;heme binding	-
			Ca_20069	cytochrome c oxidase subunit 1 (mitochondrion)	oxidative phosphorylation;aerobic respiration;electron transport chain;proton transmembrane transport	mitochondrial inner membrane;integral component of membrane;respiratory chain complex IV	cytochrome-c oxidase activity;heme binding;metal ion binding	EC:1.9.3.1
			Ca_20068	ATPase subunit 4 (mitochondrion)	ATP synthesis coupled proton transport	mitochondrial proton-transporting ATP synthase complex, coupling factor F(o)	proton transmembrane transporter activity	-
			Ca_20066	probable tetraacyldisaccharide 4'-kinase, mitochondrial isoform X1	lipid A biosynthetic process;phosphorylation;lipid X metabolic process	mitochondrion	ATP binding;tetraacyldisaccharide 4'-kinase activity	EC:2.7.1.130
			Ca_20065	GDSL esterase/lipase At5g55050-like	-	integral component of membrane	triglyceride lipase activity	EC:3.1.1.1;EC:3.1.1.3
			Ca_20064	pentatricopeptide repeat-containing protein At3g62890-like isoform X1	RNA modification;RNA phosphodiester bond hydrolysis, endonucleolytic	intracellular membrane-bounded organelle	nucleic acid binding;RNA-DNA hybrid ribonuclease activity;zinc ion binding	EC:3.1.30;EC:3.1.26;EC:3.1.26.4
			Ca_20063	DUF971 family protein	-	-	-	-
			Ca_20062	small heat shock protein, chloroplastic-like	-	-	-	-
			Ca_20061	zinc finger protein	-	integral component of membrane	nucleic acid binding	-
			Ca_20059	glycine-rich cell wall structural protein	-	-	-	-
			Ca_20058	imidazole glycerol phosphate synthase subunit HisF	histidine biosynthetic process;glutamine metabolic process	chloroplast	imidazoleglycerol-phosphate synthase activity;glutaminase activity;oxo-acid-lyase activity	EC:3.5.1.2
			Ca_20057	sec-independent protein translocase TatB-like protein, putative	-	-	-	-
			Ca_20056	pentatricopeptide repeat-containing protein At5g15280, mitochondrial	-	-	-	-
			Ca_21961	uncharacterized protein LOC113788175	-	-	-	-
			Ca_21962	---NA---	-	-	-	-
			Ca_21963	hypothetical protein CR513_54357, partial	-	-	-	-
			Ca_21964	viral movement protein	-	-	-	-
			Ca_21965	EH domain-containing protein 1-like	-	-	calcium ion binding;GTP binding	-
			Ca_21966	upstream activation factor subunit UAF30	-	-	-	-
			Ca_21967	Retrovirus-related Pol polyprotein from transposon TNT 1-94	DNA integration	-	nucleic acid binding	-
			Ca_21968	grpE protein homolog 2, mitochondrial	protein folding;protein import into mitochondrial matrix;regulation of catalytic activity	PAM complex, Tim23 associated import motor	adenyl-nucleotide exchange factor activity;protein homodimerization activity;unfolded protein binding;chaperone binding	-
			Ca_21969	uncharacterized protein LOC101500757	-	-	-	-
			Ca_21971	putative BPI/LBP family protein At1g04970	-	extracellular space	lipid binding	-
			Ca_21972	putative target SNARE coiled-coil domain-containing protein	intracellular protein transport;vesicle fusion;vesicle docking	endomembrane system;integral component of membrane;SNARE complex	SNARE binding;SNAP receptor activity	-
			Ca_21973	transcription initiation factor TFIID subunit 6-like isoform X1	chromatin organization;regulation of transcription by RNA polymerase II;translational initiation;RNA polymerase II preinitiation complex assembly	SAGA complex;transcription factor TFIID complex;SLIK (SAGA-like) complex	translation initiation factor activity;protein heterodimerization activity	-
			Ca_21974	cell division protein FtsZ homolog 1, chloroplastic-like	microtubule-based process;chloroplast fission;cell division	microtubule;chloroplast;cell division site	GTPase activity;GTP binding	EC:3.6.1.15
			Ca_21975	glutamic acid-rich protein-like	-	membrane	transferase activity, transferring glycosyl groups	-
			Ca_21976	probable long-chain-alcohol O-fatty-acyltransferase 5	-	integral component of membrane	O-acyltransferase activity	-
			Ca_21978	upstream activation factor subunit UAF30	-	-	-	-
			Ca_21979	uncharacterized protein LOC101501116	protein ubiquitination;ribosome-associated ubiquitin-dependent protein catabolic process	RQC complex	ubiquitin protein ligase activity	-
			Ca_21982	putative glycoprotein 2-beta-D-xylosyltransferase	protein N-linked glycosylation;posttranslational protein targeting to membrane, translocation;shoot system development	Golgi membrane;Golgi medial cisterna;integral component of membrane	glycoprotein 2-beta-D-xylosyltransferase activity	EC:2.4.2.38
			Ca_21983	ankyrin repeat-containing protein At5g02620-like isoform X2	-	integral component of membrane	-	-
			Ca_17703	uncharacterized protein LOC113788187	-	-	-	-
			Ca_17702	putative TIR-NBS-LRR resistance protein	-	-	binding	-
			Ca_17701	DEAD-box ATP-dependent RNA helicase 28	-	nucleolus	RNA binding;RNA helicase activity;ATP binding	EC:3.6.1.3;EC:3.6.4.13;EC:3.6.1.15
			Ca_17700	pollen-specific leucine-rich repeat extensin-like protein 1	DNA integration	-	nucleic acid binding	-
			Ca_17698	DNA polymerase I B, chloroplastic/mitochondrial-like isoform X1	DNA-dependent DNA replication;DNA biosynthetic process;nucleic acid phosphodiester bond hydrolysis	cytoplasm	DNA binding;DNA-directed DNA polymerase activity;3'-5' exonuclease activity;5'-3' exonuclease activity	EC:2.7.7.7
			Ca_17697	PolI-like B DNA polymerase	DNA-dependent DNA replication;DNA biosynthetic process;nucleic acid phosphodiester bond hydrolysis	-	DNA binding;DNA-directed DNA polymerase activity;3'-5' exonuclease activity	EC:2.7.7.7
			Ca_17696	protein MAIN-LIKE 1-like	-	-	-	-
			Ca_17695	hypothetical protein VIGAN_06130700	-	-	-	-
			Ca_17694	putative Ulp1 protease family catalytic domain, putative transposase, Ptta/En/Spm, plant	-	-	-	-
			Ca_17692	probable serine/threonine-protein kinase PBL23	protein phosphorylation;transmembrane receptor protein serine/threonine kinase signaling pathway	plasma membrane	transmembrane receptor protein serine/threonine kinase activity;ATP binding	EC:2.7.11.30
			Ca_17691	uncharacterized protein LOC101511237	-	-	-	-
			Ca_17690	senescence-associated protein	-	-	-	-
			Ca_17688	lysM domain-containing GPI-anchored protein 1-like	-	integral component of membrane	-	-
			Ca_17687	nucleoside-triphosphatase nucleotide binding protein	DNA damage checkpoint;DNA repair;mitotic DNA replication checkpoint	nuclear chromatin;host cell nucleus	chromatin binding;ATP binding;hydrolase activity	-
			Ca_17686	nucleoside-triphosphatase nucleotide binding protein	DNA repair	host cell nucleus	ATP binding	-
			Ca_17685	uncharacterized protein LOC101501357, partial	DNA integration;RNA phosphodiester bond hydrolysis, endonucleolytic	-	RNA binding;RNA-DNA hybrid ribonuclease activity	EC:3.1.30;EC:3.1.26;EC:3.1.26.4
			Ca_17684	orf96 (mitochondrion)	-	mitochondrion	-	-
			Ca_17683	uncharacterized protein LOC113788216	-	-	-	-
			Ca_17682	calcineurin B-like protein 3	-	-	calcium ion binding	-
			Ca_17681	uncharacterized protein LOC101514796	-	integral component of membrane	-	-
			Ca_17680	heat shock cognate protein 80	protein folding;cellular response to heat;protein stabilization	cytosol;plasma membrane;cell surface;protein-containing complex;perinuclear region of cytoplasm	ATP binding;unfolded protein binding	-
			Ca_17679	peptidyl-prolyl cis-trans isomerase FKBP16-1, chloroplastic	protein peptidyl-prolyl isomerization	-	peptidyl-prolyl cis-trans isomerase activity	EC:5.2.1.8
			Ca_17678	protein transport protein SFT2	protein transport;vesicle-mediated transport	integral component of membrane	-	-
			Ca_17677	protein transport protein SFT2	protein transport;vesicle-mediated transport	integral component of membrane	-	-
			Ca_17676	LRR receptor-like serine/threonine-protein kinase	protein phosphorylation	plasma membrane;integral component of membrane	protein serine/threonine kinase activity;ATP binding	-
			Ca_17674	kinesin-like protein KIN-14F	microtubule-based movement	kinesin complex;microtubule	microtubule motor activity;ATP binding;microtubule binding;ATPase activity	EC:3.6.1.3;EC:3.6.1.15
			Ca_17673	uridine kinase-like protein 4 isoform X1	nucleoside metabolic process;phosphorylation;UMP salvage;CTP salvage	-	uridine kinase activity;ATP binding	EC:2.7.1.48
			Ca_17671	putative Ulp1 protease family catalytic domain, putative transposase, Ptta/En/Spm, plant	-	-	-	-
			Ca_17670	heavy metal-associated isoprenylated plant protein 41-like	methylation	-	methyltransferase activity	-
			Ca_17669	BTB/POZ domain-containing protein At1g55760	-	-	-	-
			Ca_17668	subtilisin-like protease SBT5.4 isoform X1	proteolysis	-	serine-type endopeptidase activity	EC:3.4.21
			Ca_17667	RNA-binding protein pno1-like	-	-	RNA binding	-
			Ca_17664	chaperone protein dnaJ 11, chloroplastic-like	-	chloroplast	-	-
			Ca_17663	hypothetical protein VIGAN_06130700	-	-	-	-
			Ca_17661	chaperone protein dnaJ 11, chloroplastic-like	-	chloroplast	-	-
			Ca_17659	putative ripening-related protein 1	-	-	-	-
			Ca_17658	probable amino acid permease 7	amino acid transmembrane transport	plasma membrane;integral component of membrane	amino acid transmembrane transporter activity	-
			Ca_17657	transcription factor MYB80	regulation of transcription, DNA-templated;cell differentiation;anther wall tapetum development	nucleus	DNA-binding transcription factor activity;sequence-specific DNA binding;transcription regulatory region DNA binding	-
			Ca_17655	Retrovirus-related Pol polyprotein from transposon TNT 1-94	DNA integration	-	nucleic acid binding;zinc ion binding	-
			Ca_17654	serine/arginine repetitive matrix protein 1-like	-	-	-	-
			Ca_17653	proteasome activator subunit 4-like	DNA repair;proteasomal ubiquitin-independent protein catabolic process;positive regulation of peptidase activity	proteasome complex;nucleus;cytosol	peptidase activator activity;lysine-acetylated histone binding;proteasome binding	-
			Ca_15566	pollen-specific leucine-rich repeat extensin-like protein 1	-	-	-	-
			Ca_15569	---NA---	-	-	-	-
			Ca_15570	transmembrane protein, putative	-	integral component of membrane	-	-
			Ca_15571	THO complex subunit 3	mRNA export from nucleus	THO complex part of transcription export complex	-	-
			Ca_15572	Serine/threonine protein phosphatase 7 long form isogeny	-	-	-	-
			Ca_15573	translocation protein Sec62	posttranslational protein targeting to membrane, translocation	endoplasmic reticulum;integral component of endoplasmic reticulum membrane	-	-
			Ca_15575	ycf20-like protein	-	integral component of membrane	-	-
			Ca_15576	cyclin-dependent protein kinase inhibitor SMR9	phosphorylation;regulation of DNA endoreduplication;negative regulation of mitotic nuclear division	nucleus	kinase activity	-
			Ca_15577	heterogeneous nuclear ribonucleoprotein F	-	-	RNA binding	-
			Ca_15578	pentatricopeptide repeat-containing protein at4g21300-like protein	RNA modification	intracellular membrane-bounded organelle	-	-
			Ca_15580	ruvB-like 2	box C/D snoRNP assembly;chromatin remodeling;regulation of transcription by RNA polymerase II;histone acetylation;DNA duplex unwinding	Swr1 complex;Ino80 complex;NuA4 histone acetyltransferase complex;R2TP complex	ATP binding;5'-3' DNA helicase activity	EC:3.6.1.3;EC:3.6.4.12;EC:3.6.1.15
			Ca_15582	probable sugar phosphate/phosphate translocator At3g11320	pyrimidine nucleotide-sugar transmembrane transport	Golgi apparatus;integral component of membrane	pyrimidine nucleotide-sugar transmembrane transporter activity;antiporter activity	-
			Ca_15583	proliferating cell nuclear antigen	leading strand elongation;regulation of DNA replication;mismatch repair;translesion synthesis	nucleus;PCNA complex	DNA binding;DNA polymerase processivity factor activity	-
			Ca_15584	mitochondrial uncoupling protein 2-like	amino acid transmembrane transport;proton transmembrane transport;mitochondrial transmembrane transport	Golgi apparatus;plasma membrane;integral component of membrane;mitochondrial membrane	amino acid transmembrane transporter activity;oxidative phosphorylation uncoupler activity	-
			Ca_15585	protein GRAVITROPIC IN THE LIGHT 1	response to red or far red light;negative gravitropism	-	-	-
			Ca_15586	maternal effect embryo arrest protein, putative	-	-	-	-
			Ca_15588	helicase SKI2W	nuclear-transcribed mRNA catabolic process, 3'-5' exonucleolytic nonsense-mediated decay	integral component of membrane;Ski complex	nucleic acid binding;RNA helicase activity;ATP binding	EC:3.6.1.3;EC:3.6.4.13;EC:3.6.1.15
			Ca_15590	pre-mRNA-processing-splicing factor 8A	mRNA splicing, via spliceosome	spliceosomal complex	U6 snRNA binding;U5 snRNA binding	-
			Ca_15591	polyadenylate-binding protein RBP45-like	-	integral component of membrane	RNA binding;GTPase activity;GTP binding	EC:3.6.1.15
			Ca_15592	elongation factor 1-alpha	translational elongation	-	translation elongation factor activity;GTPase activity;GTP binding	EC:3.6.1.15
			Ca_15593	DExH-box ATP-dependent RNA helicase DExH11 isoform X1	nuclear-transcribed mRNA catabolic process, 3'-5' exonucleolytic nonsense-mediated decay	Ski complex	RNA binding;RNA helicase activity;ATP binding	EC:3.6.1.3;EC:3.6.4.13;EC:3.6.1.15
			Ca_15594	serine/arginine-rich splicing factor SR45a	-	membrane	RNA binding	-
			Ca_15595	alpha-glucan phosphorylase, H isozyme	glycogen catabolic process;response to water deprivation;response to cadmium ion	cytosol;chloroplast	glycogen phosphorylase activity;pyridoxal phosphate binding;linear malto-oligosaccharide phosphorylase activity;SHG alpha-glucan phosphorylase activity	EC:2.4.1.1
			Ca_15596	Histone H	-	nucleosome;nucleus;host cell nucleus	DNA binding;protein heterodimerization activity	-
			Ca_15597	Histone H	-	nucleosome;nucleus;host cell nucleus	DNA binding;protein heterodimerization activity	-
			Ca_15598	Histone H	-	nucleosome;nucleus;host cell nucleus	DNA binding;protein heterodimerization activity	-
			Ca_15599	protein OCTOPUS-like	-	-	-	-
			Ca_15600	uncharacterized protein LOC101513062	-	-	-	-
			Ca_15601	protein NRT1/ PTR FAMILY 8.1-like	oligopeptide transmembrane transport;proton transmembrane transport	integral component of membrane	peptide:proton symporter activity;hydrolase activity;oligopeptide transmembrane transporter activity	-
			Ca_15602	Laccase-4 isoform A	iron ion transport;lignin catabolic process;iron ion homeostasis;oxidation-reduction process	plasma membrane;apoplast	ferroxidase activity;copper ion binding;hydroquinone:oxygen oxidoreductase activity	EC:1.16.3.1;EC:1.16.3;EC:1.10.3;EC:1.10.3.2
			Ca_15603	transcription factor DIVARICATA-like	-	nucleus	DNA binding	-
			Ca_15604	lysosomal beta glucosidase-like protein	glucan catabolic process	-	glucan exo-1,3-beta-glucosidase activity;scopolin beta-glucosidase activity	EC:3.2.1.21;EC:3.2.1.58
			Ca_15605	transmembrane protein, putative	-	integral component of membrane	-	-
			Ca_15606	ATP-dependent zinc metalloprotease FTSH 9, chloroplastic	proteolysis	mitochondrion;integral component of membrane	ATP-dependent peptidase activity;metalloendopeptidase activity;ATP binding;zinc ion binding	EC:3.4.24;EC:3.6.1.3;EC:3.6.1.15
			Ca_15607	phosphomethylpyrimidine synthase, chloroplastic	thiamine biosynthetic process	-	carbon-carbon lyase activity;iron-sulfur cluster binding	-
			Ca_15608	josephin-like protein	-	-	-	-
			Ca_15609	uncharacterized protein LOC101488529	-	-	-	-
			Ca_15610	cytochrome P450 86A1-like	oxidation-reduction process	integral component of membrane	monooxygenase activity;iron ion binding;oxidoreductase activity, acting on paired donors, with incorporation or reduction of molecular oxygen;heme binding	-
			Ca_15611	sodium-dependent phosphate transport protein 1, chloroplastic	transmembrane transport	integral component of membrane	hydrolase activity;transmembrane transporter activity	-
			Ca_15612	C2H2-like zinc finger protein	-	integral component of membrane	nucleic acid binding	-
			Ca_15613	GDP-mannose transporter GONST2	GDP-mannose transmembrane transport	Golgi apparatus;integral component of membrane	GDP-mannose transmembrane transporter activity;antiporter activity	-
			Ca_15614	transcription factor MYB64-like	-	nucleus	DNA binding	-
			Ca_15615	---NA---	-	-	-	-
			Ca_15616	TPR superfamily protein	RNA processing	-	-	-
			Ca_15617	phosphoribosylformylglycinamidine cyclo-ligase, chloroplastic/mitochondrial-like isoform X1	'de novo' IMP biosynthetic process;adenine biosynthetic process	cytosol	phosphoribosylamine-glycine ligase activity;phosphoribosylformylglycinamidine cyclo-ligase activity	EC:6.3.4.13;EC:6.3.3.1
			Ca_15618	cell division control protein 6 homolog B-like	DNA replication initiation;mitotic DNA replication checkpoint;cell division	nucleus	DNA replication origin binding	-
			Ca_15620	villin-1	negative regulation of actin filament depolymerization;actin filament severing	actin cytoskeleton	actin filament binding	-
			Ca_15621	non-specific phospholipase C1	phospholipid catabolic process	-	hydrolase activity, acting on ester bonds	-
			Ca_15622	ammonium transporter 1 member 3-like	ammonium transmembrane transport	integral component of plasma membrane	ammonium transmembrane transporter activity	-
			Ca_15623	E3 ubiquitin-protein ligase AIRP2 isoform X1	-	-	-	-
			Ca_15624	ABC transporter G family member 31	transmembrane transport	plasma membrane;integral component of membrane	ATP binding;ATPase activity;ATPase-coupled transmembrane transporter activity	EC:3.6.1.3;EC:3.6.1.15
			Ca_15625	3-oxo-Delta(4,5)-steroid 5-beta-reductase	oxidation-reduction process	-	oxidoreductase activity;coenzyme binding	-
			Ca_15626	nudC domain-containing protein 2 isoform X1	-	-	-	-
			Ca_15628	LOW QUALITY PROTEIN: uncharacterized protein LOC113786663, partial	-	-	-	-
			Ca_15629	peptidyl-prolyl cis-trans isomerase CYP20-1	protein peptidyl-prolyl isomerization;protein folding	-	peptidyl-prolyl cis-trans isomerase activity	EC:5.2.1.8
			Ca_15630	uncharacterized protein LOC101501116	-	-	-	-
			Ca_15631	pollen-specific leucine-rich repeat extensin-like protein 1	-	-	-	-
			Ca_09046	O-glucosyltransferase rumi	-	integral component of membrane	transferase activity, transferring glycosyl groups	-
			Ca_09045	protein MAIN-LIKE 2-like	-	-	-	-
			Ca_09044	putative serine/threonine-protein kinase-like protein CCR3	protein phosphorylation	integral component of membrane	protein serine/threonine kinase activity;ATP binding	-
			Ca_09043	protein SMAX1-LIKE 6 isoform X1	protein metabolic process	-	ATP binding;hydrolase activity	-
			Ca_09042	zinc finger CCCH domain-containing protein 66	-	-	metal ion binding	-
			Ca_09041	uncharacterized protein LOC101497421	-	-	-	-
			Ca_09040	microsomal omega-3 fatty acid desaturase	lipid metabolic process;oxidation-reduction process	integral component of membrane	oxidoreductase activity, acting on paired donors, with oxidation of a pair of donors resulting in the reduction of molecular oxygen to two molecules of water	EC:1.14.19
			Ca_09039	jacalin-related lectin 3-like	-	-	carbohydrate binding	-
			Ca_09038	internal alternative NAD(P)H-ubiquinone oxidoreductase A1, mitochondrial	oxidation-reduction process	-	oxidoreductase activity	-
			Ca_09037	uncharacterized protein LOC105852157	-	-	-	-
			Ca_09036	protein MAIN-LIKE 2-like	-	-	-	-
			Ca_09035	---NA---	-	-	-	-
			Ca_09034	PHD finger-like domain-containing protein 5B	mRNA splicing, via spliceosome;pentose-phosphate shunt, non-oxidative branch	-	ribose-5-phosphate isomerase activity	EC:5.3.1.6
			Ca_09033	gibberellin 2-beta-dioxygenase 8	oxidation-reduction process	-	gibberellin 2-beta-dioxygenase activity;metal ion binding	EC:1.14.11;EC:1.14.11.13
			Ca_09032	chromodomain helicase DNA binding protein	-	-	N-acetyltransferase activity;metal ion binding	EC:2.3.1.5
			Ca_09030	asparagine synthetase, nodule [glutamine-hydrolyzing]	glutamine metabolic process;L-asparagine biosynthetic process	cytosol	asparagine synthase (glutamine-hydrolyzing) activity;ATP binding	EC:6.3.5.4
			Ca_09029	probable protein phosphatase 2C 25	protein dephosphorylation	-	magnesium-dependent protein serine/threonine phosphatase activity;metal ion binding	EC:3.1.3.16
			Ca_09027	Clathrin heavy chain 1	protein phosphorylation;intracellular protein transport;vesicle-mediated transport	clathrin coat of trans-Golgi network vesicle;clathrin coat of coated pit;clathrin complex	protein kinase activity;structural molecule activity;ATP binding;clathrin light chain binding	-
			Ca_09026	uncharacterized protein LOC101505683	translation	ribosome	structural constituent of ribosome	-
			Ca_09024	---NA---	-	-	-	-
			Ca_09023	triacylglycerol lipase 2	lipid catabolic process	-	hydrolase activity, acting on ester bonds	-
			Ca_09022	probable N-acetyltransferase HLS1-like	-	-	N-acetyltransferase activity	EC:2.3.1.5
			Ca_09021	SAGA-associated factor-like protein isoform X3	histone H2B conserved C-terminal lysine deubiquitination	SAGA-type complex;DUBm complex	-	-
			Ca_09018	pollen-specific leucine-rich repeat extensin-like protein 1	-	-	-	-
			Ca_09017	probable phytol kinase 3, chloroplastic	phosphorylation	integral component of membrane	kinase activity	-
			Ca_09016	phytol kinase	phosphorylation	integral component of membrane	kinase activity	-
			Ca_09015	phytol kinase	phosphorylation	integral component of membrane	kinase activity	-
			Ca_09014	transcription factor RF2a-like	regulation of transcription, DNA-templated	-	DNA-binding transcription factor activity	-
			Ca_09013	transcription factor RF2a-like	regulation of transcription, DNA-templated	-	DNA-binding transcription factor activity	-
			Ca_09012	pentatricopeptide repeat-containing protein At2g30100, chloroplastic	-	-	-	-
			Ca_09011	ethylene-overproduction protein 1	-	-	-	-
			Ca_09010	inactive receptor-like serine/threonine-protein kinase At2g40270	protein phosphorylation	integral component of membrane	protein kinase activity;ATP binding	-
			Ca_09009	uncharacterized protein At5g39865	electron transport chain;cell redox homeostasis	cell	electron transfer activity;protein disulfide oxidoreductase activity	-
			Ca_09007	ubiquitin-activating enzyme E1 1 isoform X1	cellular protein modification process	integral component of membrane	ATP binding;ubiquitin-like modifier activating enzyme activity	-
			Ca_09006	LIM domain kinase 2	protein phosphorylation;regulation of cellular process	-	protein serine/threonine kinase activity;protein serine/threonine/tyrosine kinase activity;ATP binding	EC:2.7.12.1
			Ca_09004	protein LIGHT-DEPENDENT SHORT HYPOCOTYLS 5	-	-	-	-
			Ca_09003	gamma-interferon-inducible lysosomal thiol reductase	-	-	-	-
			Ca_09002	probable lipid phosphate phosphatase 4	phospholipid metabolic process;dephosphorylation	integral component of membrane	phosphatidate phosphatase activity	EC:3.1.3.4
			Ca_09001	glucan endo-1,3-beta-glucosidase 9	carbohydrate metabolic process	anchored component of plasma membrane	RNA binding;hydrolase activity, hydrolyzing O-glycosyl compounds;metal ion binding	-
			Ca_09000	transcription initiation factor TFIID subunit 15b	translational initiation	-	translation initiation factor activity;metal ion binding	-
			Ca_08999	uncharacterized protein LOC101514590	-	-	-	-
			Ca_08998	LOB domain-containing protein 12	-	-	-	-
			Ca_08997	cinnamoyl-CoA reductase 1	oxidation-reduction process	-	oxidoreductase activity, acting on the CH-OH group of donors, NAD or NADP as acceptor;cinnamoyl-CoA reductase activity;coenzyme binding	EC:1.2.1.44
			Ca_08996	protein MAIN-LIKE 2-like	-	-	-	-
			Ca_08995	UDP-glycosyltransferase 87A1	-	-	limonoid glucosyltransferase activity	EC:2.4.1.210
			Ca_08994	putative receptor protein kinase ZmPK1	protein phosphorylation;recognition of pollen	integral component of membrane	protein serine/threonine kinase activity;ATP binding	-
			Ca_08993	putative receptor protein kinase ZmPK1	protein phosphorylation;recognition of pollen	integral component of membrane	protein serine/threonine kinase activity;ATP binding	-
			Ca_08992	UDP-glycosyltransferase 87A1-like isoform X2	-	-	indole-3-acetate beta-glucosyltransferase activity	EC:2.4.1.121
			Ca_08991	malonyl CoA-acyl carrier transacylase	fatty acid biosynthetic process	mitochondrion;chloroplast stroma	[acyl-carrier-protein] S-malonyltransferase activity	EC:2.3.1.85;EC:2.3.1.39
			Ca_08990	uncharacterized protein LOC101489310	-	-	-	-
			Ca_08988	triosephosphate isomerase, chloroplastic	gluconeogenesis;glycolytic process;glycerol catabolic process;glyceraldehyde-3-phosphate biosynthetic process	cytosol	triose-phosphate isomerase activity	EC:5.3.1.1
			Ca_08987	OBERON-like protein	-	nucleus	metal ion binding	-
			Ca_08986	cation/H(+) antiporter 24	proton transmembrane transport	integral component of membrane	solute:proton antiporter activity	-
			Ca_08985	SWR1 complex subunit 6-like	regulation of histone deacetylation;histone exchange	Swr1 complex	nucleosome binding;histone deacetylase binding;metal ion binding	-
			Ca_08984	N-terminal acetyltransferase B complex auxiliary subunit NAA25	N-terminal peptidyl-methionine acetylation	cytosol;plasmodesma;NatB complex	peptide alpha-N-acetyltransferase activity	EC:2.3.1.5
			Ca_08983	threonine--tRNA ligase, mitochondrial 1-like	threonyl-tRNA aminoacylation	cytoplasm;intracellular membrane-bounded organelle	threonine-tRNA ligase activity;ATP binding	EC:6.1.1.3
			Ca_08982	N-terminal acetyltransferase B complex auxiliary subunit NAA25	N-terminal peptidyl-methionine acetylation	cytosol;plasmodesma;NatB complex	peptide alpha-N-acetyltransferase activity	EC:2.3.1.5
			Ca_08981	SWR1 complex subunit 6-like	regulation of histone deacetylation;histone exchange	Swr1 complex	nucleosome binding;histone deacetylase binding;metal ion binding	-
			Ca_08979	DUF4228 domain protein	-	-	-	-
			Ca_08978	cation/H(+) antiporter 14	regulation of pH;proton transmembrane transport	endomembrane system;integral component of membrane	solute:proton antiporter activity	-
			Ca_08977	cation/H(+) antiporter 15-like	regulation of pH;proton transmembrane transport	endomembrane system;integral component of membrane	solute:proton antiporter activity	-
			Ca_08976	putative S-adenosyl-L-methionine-dependent methyltransferase	methylation	integral component of membrane	methyltransferase activity	-
			Ca_08974	wound-induced protein	-	-	-	-
			Ca_08971	EKC/KEOPS complex subunit TP53RK	protein phosphorylation;tRNA threonylcarbamoyladenosine metabolic process	EKC/KEOPS complex;nucleus	protein serine/threonine kinase activity;ATP binding	-
			Ca_08970	alanine--glyoxylate aminotransferase 2 homolog 2, mitochondrial	-	-	transaminase activity;pyridoxal phosphate binding	-
			Ca_08969	pentatricopeptide repeat-containing protein At5g48910	RNA modification	intracellular membrane-bounded organelle	-	-
			Ca_08968	uncharacterized protein LOC113787563	-	-	-	-
			Ca_08967	protein NUCLEAR FUSION DEFECTIVE 4-like	-	integral component of membrane	-	-
			Ca_08965	protein TIC110, chloroplastic	protein import into chloroplast stroma	integral component of membrane;TOC-TIC supercomplex I	-	-
			Ca_08963	peroxidase 4	response to oxidative stress;hydrogen peroxide catabolic process;oxidation-reduction process;cellular oxidant detoxification	extracellular region	peroxidase activity;heme binding;metal ion binding	EC:1.11.1.7
			Ca_08962	phosphatidylinositol/phosphatidylcholine transfer protein SFH12 isoform X1	-	-	-	-
			Ca_08961	U-box domain-containing protein 4	protein ubiquitination	nucleus;cytoplasm	ubiquitin-protein transferase activity;transferase activity, transferring acyl groups;ligase activity	-
			Ca_08960	tyrosine--tRNA ligase, chloroplastic/mitochondrial	tyrosyl-tRNA aminoacylation	mitochondrion;cytosol;chloroplast stroma	RNA binding;tyrosine-tRNA ligase activity;ATP binding	EC:6.1.1.1
			Ca_08958	CBL-interacting serine/threonine-protein kinase 10	protein phosphorylation;signal transduction	-	protein serine/threonine kinase activity;ATP binding	-
			Ca_08957	structure-specific endonuclease subunit SLX1 homolog	double-strand break repair via homologous recombination;nucleic acid phosphodiester bond hydrolysis	Slx1-Slx4 complex	crossover junction endodeoxyribonuclease activity;5'-flap endonuclease activity	EC:3.1.30;EC:3.1.31;EC:3.1.21;EC:3.1.22;EC:3.1.22.4
			Ca_08956	uncharacterized protein LOC101498949	-	-	-	-
			Ca_08955	GTP-binding protein EngB, putative	-	-	GTP binding	-
			Ca_08954	CBL-interacting serine/threonine-protein kinase 11	protein phosphorylation;signal transduction	-	protein serine/threonine kinase activity;ATP binding	-
			Ca_08953	putative pentatricopeptide repeat-containing protein At1g12700, mitochondrial	-	-	-	-
			Ca_08952	probable serine/threonine-protein kinase WNK4	protein phosphorylation;intracellular signal transduction	cytoplasm	protein serine/threonine kinase activity;ATP binding	-
			Ca_08950	NBS-LRR protein	-	-	ADP binding	-
			Ca_08949	NBS-LRR protein	-	-	ADP binding	-
			Ca_08948	CC-NBS-LRR disease resistance protein	-	-	ADP binding	-
			Ca_08947	NBS-LRR protein	-	-	ADP binding	-
			Ca_08946	NBS-LRR protein	-	-	ADP binding	-
			Ca_08944	Retrovirus-related Pol polyprotein from transposon TNT 1-94	DNA integration	-	nucleic acid binding;zinc ion binding	-
			Ca_08943	nardilysin-like isoform X1	proteolysis	cytosol	metalloendopeptidase activity;metal ion binding	EC:3.4.24
			Ca_08942	agamous-like MADS-box protein AGL80	multicellular organism development;positive regulation of transcription by RNA polymerase II	nucleus	RNA polymerase II regulatory region sequence-specific DNA binding;DNA-binding transcription factor activity, RNA polymerase II-specific;cis-regulatory region sequence-specific DNA binding;transcription factor binding;protein dimerization activity	-
			Ca_08941	agamous-like MADS-box protein AGL80	positive regulation of transcription by RNA polymerase II	nucleus	DNA-binding transcription factor activity, RNA polymerase II-specific;cis-regulatory region sequence-specific DNA binding;protein dimerization activity	-
			Ca_08940	agamous-like MADS-box protein AGL80	positive regulation of transcription by RNA polymerase II	nucleus	DNA-binding transcription factor activity, RNA polymerase II-specific;cis-regulatory region sequence-specific DNA binding;protein dimerization activity	-
			Ca_08939	hypothetical protein TSUD_336590	-	-	-	-
			Ca_08938	agamous-like MADS-box protein AGL80	positive regulation of transcription by RNA polymerase II	nucleus	DNA-binding transcription factor activity, RNA polymerase II-specific;cis-regulatory region sequence-specific DNA binding;protein dimerization activity	-
			Ca_08937	protein MAIN-LIKE 1-like	-	-	-	-
			Ca_08936	agamous-like MADS-box protein AGL80	positive regulation of transcription by RNA polymerase II	nucleus	DNA-binding transcription factor activity, RNA polymerase II-specific;cis-regulatory region sequence-specific DNA binding;protein dimerization activity	-
			Ca_08935	agamous-like MADS-box protein AGL80	multicellular organism development;positive regulation of transcription by RNA polymerase II	nucleus	RNA polymerase II regulatory region sequence-specific DNA binding;DNA-binding transcription factor activity, RNA polymerase II-specific;cis-regulatory region sequence-specific DNA binding;transcription factor binding;protein dimerization activity	-
			Ca_08934	agamous-like MADS-box protein AGL80	multicellular organism development;positive regulation of transcription by RNA polymerase II	nucleus	RNA polymerase II regulatory region sequence-specific DNA binding;DNA-binding transcription factor activity, RNA polymerase II-specific;cis-regulatory region sequence-specific DNA binding;transcription factor binding;protein dimerization activity	-
			Ca_08933	uncharacterized protein LOC105852058	protein ubiquitination;ribosome-associated ubiquitin-dependent protein catabolic process	RQC complex	ubiquitin protein ligase activity	-
			Ca_08932	Retrovirus-related Pol polyprotein from transposon TNT 1-94	DNA integration	-	nucleic acid binding	-
			Ca_08931	Copia protein	-	-	-	-
			Ca_08930	telomeric repeat-binding factor	-	-	DNA binding	-
			Ca_08929	transcription factor RF2b	regulation of transcription, DNA-templated	nucleus	DNA-binding transcription factor activity	-
			Ca_08928	taxadiene 5-alpha hydroxylase	sterol metabolic process;oxidation-reduction process	-	monooxygenase activity;iron ion binding;heme binding;taxadiene 5-alpha-hydroxylase activity	EC:1.14.99.37
			Ca_08926	senescence-associated protein	lipid metabolic process	-	methyl indole-3-acetate esterase activity	EC:3.1.1.1
			Ca_08925	protein MAIN-LIKE 1-like	-	-	-	-
			Ca_08924	B3 domain-containing transcription repressor VAL1	-	nucleus	DNA binding;zinc ion binding	-
			Ca_08923	uncharacterized protein LOC101506096 isoform X3	-	-	-	-
			Ca_08921	probable glutathione S-transferase parA	glutathione metabolic process	cytoplasm	glutathione transferase activity	EC:2.5.1.18
			Ca_08920	probable glutathione S-transferase parA	glutathione metabolic process	cytoplasm	glutathione transferase activity	EC:2.5.1.18
			Ca_08919	trans-cinnamate 4-monooxygenase	oxidation-reduction process	-	monooxygenase activity;iron ion binding;oxidoreductase activity, acting on paired donors, with incorporation or reduction of molecular oxygen;heme binding	-
			Ca_08917	cationic peroxidase 1	response to oxidative stress;hydrogen peroxide catabolic process;oxidation-reduction process;cellular oxidant detoxification	extracellular region	peroxidase activity;heme binding;metal ion binding	EC:1.11.1.7
			Ca_08916	protein NETWORKED 4A-like	-	vacuolar membrane	actin binding	-
			Ca_08915	eukaryotic translation initiation factor 2 subunit beta	formation of translation preinitiation complex;formation of cytoplasmic translation initiation complex	eukaryotic translation initiation factor 2 complex	mRNA binding;translation initiation factor activity;translation initiation factor binding	-
			Ca_08914	Retrovirus-related Pol polyprotein from transposon TNT 1-94	DNA integration	-	nucleic acid binding;zinc ion binding	-
			Ca_08913	pathogenesis-related genes transcriptional activator PTI6-like	regulation of transcription, DNA-templated	nucleus	DNA binding;DNA-binding transcription factor activity	-
			Ca_08912	ubiquitin-conjugating enzyme E2-17 kDa-like isoform X2	ubiquitin-dependent protein catabolic process;protein ubiquitination	-	ubiquitin activating enzyme activity;ATP binding;transferase activity, transferring acyl groups;ubiquitin conjugating enzyme activity	EC:6.2.1.45;EC:2.3.2.23
			Ca_08911	pathogenesis-related genes transcriptional activator PTI6-like	regulation of transcription, DNA-templated	nucleus	DNA binding;DNA-binding transcription factor activity	-
			Ca_08910	ubiquitin-conjugating enzyme E2-17 kDa-like isoform X2	ubiquitin-dependent protein catabolic process;protein ubiquitination	-	ubiquitin activating enzyme activity;ATP binding;transferase activity, transferring acyl groups;ubiquitin conjugating enzyme activity	EC:6.2.1.45;EC:2.3.2.23
			Ca_08908	26S proteasome regulatory subunit 6B homolog isoform X1	positive regulation of proteasomal protein catabolic process	cytoplasm;proteasome complex	ATP binding;proteasome-activating ATPase activity	EC:3.6.1.3;EC:3.6.1.15
			Ca_08907	root phototropism protein 2	phototropism	-	-	-
			Ca_08906	probable LRR receptor-like serine/threonine-protein kinase At1g06840 isoform X1	protein phosphorylation	integral component of membrane	protein serine/threonine kinase activity;ATP binding	-
			Ca_08904	60S ribosomal protein L10-like	translation	ribosome	structural constituent of ribosome	-
			Ca_08903	metal tolerance protein 4	cellular cadmium ion homeostasis;cellular iron ion homeostasis;cellular zinc ion homeostasis;iron ion transmembrane transport;cadmium ion transmembrane transport;manganese ion transmembrane transport;zinc ion transmembrane transport	cell;plasma membrane;integral component of membrane	manganese ion transmembrane transporter activity;cadmium ion transmembrane transporter activity;ferrous iron transmembrane transporter activity;zinc efflux active transmembrane transporter activity	-
			Ca_08902	KH domain-containing protein SPIN1-like	-	-	RNA binding	-
			Ca_08901	DNA primase small subunit-like isoform X3	DNA replication, synthesis of RNA primer	-	DNA primase activity	EC:2.7.7.101;EC:2.7.7.6
			Ca_08900	plant/F17O14-7 protein	-	integral component of membrane	-	-
			Ca_08899	uncharacterized protein LOC101515342	-	-	-	-
			Ca_08898	uncharacterized protein LOC113787582	-	-	-	-
			Ca_08897	bromodomain-containing protein DDB_G0280777-like isoform X3	-	-	-	-
			Ca_08896	NAD(P)H-quinone oxidoreductase subunit N, chloroplastic	defense response to fungus, incompatible interaction;NADH dehydrogenase complex (plastoquinone) assembly;oxidation-reduction process	chloroplast thylakoid membrane;chloroplast envelope	oxidoreductase activity, acting on NAD(P)H, quinone or similar compound as acceptor	-
			Ca_08895	reticulon-like protein B5	-	endoplasmic reticulum;endoplasmic reticulum membrane;integral component of membrane	transferase activity	-
			Ca_08893	50S ribosomal protein L17, chloroplastic	translation	large ribosomal subunit;integral component of membrane	structural constituent of ribosome	-
			Ca_08892	bifunctional bis(5'-adenosyl)-triphosphatase/adenylylsulfatase FHIT-like	-	-	nucleotide binding;bis(5'-adenosyl)-triphosphatase activity	EC:3.6.1.9;EC:3.6.1.29
			Ca_08891	ATP-dependent DNA helicase RecQ	double-strand break repair via homologous recombination;DNA unwinding involved in DNA replication	nucleus;chromosome;cytoplasm	nucleic acid binding;ATP binding;four-way junction helicase activity;3'-5' DNA helicase activity	EC:3.6.1.3;EC:3.6.4.12;EC:3.6.1.15
			Ca_08890	calcium uniporter protein 5, mitochondrial-like isoform X3	mitochondrial calcium ion homeostasis	mitochondrion;integral component of membrane	-	-
			Ca_08889	ATP-dependent DNA helicase RecQ	double-strand break repair via homologous recombination;DNA unwinding involved in DNA replication	nucleus;chromosome;cytoplasm	nucleic acid binding;ATP binding;four-way junction helicase activity;3'-5' DNA helicase activity	EC:3.6.1.3;EC:3.6.4.12;EC:3.6.1.15
			Ca_08888	calcium uniporter protein 5, mitochondrial-like isoform X1	mitochondrial calcium ion homeostasis;transmembrane transport	mitochondrion;integral component of membrane	uniporter activity	-
			Ca_08887	transmembrane protein 56-B	-	integral component of membrane	-	-
			Ca_08886	aspartyl protease family protein 2-like	proteolysis;protein catabolic process	-	aspartic-type endopeptidase activity;transferase activity	EC:3.4.23
			Ca_08885	deoxyuridine 5'-triphosphate nucleotidohydrolase-like	dUMP biosynthetic process;dUTP catabolic process	-	magnesium ion binding;dUTP diphosphatase activity	EC:3.6.1.23;EC:3.6.1.9
			Ca_08884	probable 2-oxoglutarate-dependent dioxygenase At3g111800 isoform X1	oxidation-reduction process	peroxisome	metal ion binding;leucocyanidin oxygenase activity	EC:1.14.11;EC:1.14.20.4
			Ca_08882	uncharacterized protein At1g65710-like	-	-	-	-
			Ca_08881	WAT1-related protein At3g02690, chloroplastic	-	chloroplast;integral component of membrane	-	-
			Ca_08880	NDR1/HIN1-like protein 6	-	integral component of membrane	-	-
			Ca_08879	pentatricopeptide repeat-containing protein At4g25270, chloroplastic	'de novo' pyrimidine nucleobase biosynthetic process;pyrimidine nucleotide biosynthetic process;protein phosphorylation;RNA splicing;RNA modification;nucleoside monophosphate phosphorylation	nucleus;cytoplasm	cytidylate kinase activity;protein serine/threonine kinase activity;ATP binding;uridylate kinase activity	EC:2.7.4.4;EC:2.7.4.22;EC:2.7.4.14
			Ca_08878	protein ROOT PRIMORDIUM DEFECTIVE 1	-	-	-	-
			Ca_08877	uncharacterized protein LOC101494805	-	-	-	-
			Ca_08876	probable metal-nicotianamine transporter YSL7	transmembrane transport	plasma membrane;integral component of membrane	-	-
			Ca_08874	---NA---	-	-	-	-
			Ca_08873	transmembrane protein, putative	-	integral component of membrane	-	-
			Ca_08871	cleavage stimulating factor 64-like	mRNA 3'-end processing	-	-	-
			Ca_08870	CRM-domain containing factor CFM3, chloroplastic/mitochondrial-like isoform X2	-	-	RNA binding	-
			Ca_13433	deoxyuridine 5'-triphosphate nucleotidohydrolase-like	dUMP biosynthetic process;dUTP catabolic process	-	magnesium ion binding;dUTP diphosphatase activity	EC:3.6.1.23;EC:3.6.1.9
			Ca_13430	protein DJ-1 homolog D	proteolysis;glutamine metabolic process;lactate biosynthetic process;methylglyoxal catabolic process to lactate	-	lactoylglutathione lyase activity;peptidase activity;transferase activity;glyoxalase III activity	EC:4.4.1.5
			Ca_13428	probable helicase MAGATAMA 3	-	-	helicase activity	EC:3.6.1.3;EC:3.6.1.15
			Ca_13427	P-loop nucleoside triphosphate hydrolase superfamily protein	-	-	RNA binding;hydrolase activity	-
			Ca_13426	cytochrome P450 90A1-like	multicellular organism development;brassinosteroid homeostasis;sterol metabolic process;brassinosteroid biosynthetic process;oxidation-reduction process	integral component of membrane	monooxygenase activity;iron ion binding;oxidoreductase activity, acting on paired donors, with incorporation or reduction of molecular oxygen;heme binding	-
			Ca_13424	alpha/beta hydrolase-like protein	-	integral component of membrane	hydrolase activity	-
			Ca_13423	39S ribosomal protein L47, mitochondrial-like	mitochondrial translation	mitochondrial large ribosomal subunit	structural constituent of ribosome	-
			Ca_13421	putative ABC1 protein At2g40090	-	-	hydrolase activity	-
			Ca_13420	cation/H(+) antiporter 15-like	proton transmembrane transport	integral component of membrane	solute:proton antiporter activity	-
			Ca_13419	ATP-dependent RNA helicase DEAH13	maturation of SSU-rRNA from tricistronic rRNA transcript (SSU-rRNA, 5.8S rRNA, LSU-rRNA);vesicle docking involved in exocytosis	nucleolus;integral component of membrane	RNA binding;RNA helicase activity;ATP binding	EC:3.6.1.3;EC:3.6.4.13;EC:3.6.1.15
			Ca_13417	DNA replication complex GINS protein PSF3	DNA replication	nucleus	-	-
			Ca_13416	protein EARLY FLOWERING 4	entrainment of circadian clock;regulation of flower development;red or far-red light signaling pathway;response to red light;positive regulation of circadian rhythm;photoperiodism, flowering;response to karrikin	nucleus	protein homodimerization activity	-
			Ca_13414	phosphoinositide phospholipase C 6	lipid catabolic process;phosphatidylinositol-mediated signaling;release of sequestered calcium ion into cytosol	cell	phosphatidylinositol phospholipase C activity	EC:3.1.4.3;EC:3.1.4.11
			Ca_13413	phosphoinositide phospholipase C 2 isoform X1	lipid catabolic process;intracellular signal transduction	-	phosphatidylinositol phospholipase C activity	EC:3.1.4.11;EC:3.1.4.3
			Ca_13411	putative serine/threonine-protein kinase-like protein CCR3	protein phosphorylation	integral component of membrane	protein serine/threonine kinase activity;ATP binding	-
			Ca_13410	CTD nuclear envelope phosphatase 1 homolog	protein dephosphorylation	integral component of membrane	phosphoprotein phosphatase activity	EC:3.1.3.16
			Ca_13408	probable 2-oxoglutarate-dependent dioxygenase At5g05600	oxidation-reduction process	-	naringenin 3-dioxygenase activity;metal ion binding	EC:1.14.11;EC:1.14.11.9
			Ca_13407	N-(5-phosphoribosyl)anthranilate isomerase	tryptophan biosynthetic process	-	phosphoribosylanthranilate isomerase activity	EC:5.3.1.24
			Ca_13405	60S ribosomal protein L10a	maturation of LSU-rRNA;translation	integral component of membrane;cytosolic large ribosomal subunit	RNA binding;structural constituent of ribosome	-
			Ca_13403	transmembrane protein, putative	-	chloroplast thylakoid membrane;integral component of membrane	-	-
			Ca_13402	transcription factor bHLH51	-	-	protein dimerization activity	-
			Ca_13401	RING-H2 finger protein ATL66-like	protein ubiquitination	integral component of membrane	-	-
			Ca_17912	putative Ulp1 protease family catalytic domain, putative transposase, Ptta/En/Spm, plant	-	-	-	-
			Ca_17916	transcription factor MYB83-like	-	nucleus	DNA binding	-
			Ca_17921	pentatricopeptide repeat-containing protein At3g24000, mitochondrial	RNA modification	intracellular membrane-bounded organelle	zinc ion binding	-
			Ca_17938	pentatricopeptide repeat-containing protein At1g80270, mitochondrial-like	-	-	-	-
			Ca_17940	pentatricopeptide repeat-containing protein At1g80270, mitochondrial-like	-	-	-	-
			Ca_17949	tRNA-dihydrouridine synthase	tRNA dihydrouridine synthesis;oxidation-reduction process	-	tRNA dihydrouridine synthase activity;flavin adenine dinucleotide binding	-
			Ca_22489	cytochrome P450 family 90 protein	multicellular organism development;brassinosteroid homeostasis;sterol metabolic process;brassinosteroid biosynthetic process;oxidation-reduction process	integral component of membrane	monooxygenase activity;iron ion binding;oxidoreductase activity, acting on paired donors, with incorporation or reduction of molecular oxygen;heme binding	-
			Ca_22488	DUF642 family protein	-	cell wall;plasma membrane	-	-
			Ca_22484	F-box protein At2g26850-like	mRNA splicing, via spliceosome	post-mRNA release spliceosomal complex	-	-
			Ca_22472	polyamine oxidase 1	oxidation-reduction process	-	oxidoreductase activity	-
			Ca_22851	protein RETICULATA-RELATED 4, chloroplastic-like	-	integral component of membrane	-	-
			Ca_22856	structural maintenance of chromosomes protein 5	double-strand break repair via homologous recombination;sister chromatid cohesion	Smc5-Smc6 complex	-	-
			Ca_22857	RNA polymerase sigma factor sigD, chloroplastic	DNA-templated transcription, initiation;regulation of transcription, DNA-templated	-	DNA-binding transcription factor activity	-
			Ca_22864	alpha-N-acetylglucosaminidase family protein	metabolic process	-	alpha-N-acetylglucosaminidase activity	EC:3.2.1.50
			Ca_24490	cleavage and polyadenylation specificity factor subunit 2	mRNA polyadenylation;mRNA cleavage	mRNA cleavage and polyadenylation specificity factor complex	RNA binding	-
			Ca_23512	putative Ulp1 protease family catalytic domain, putative transposase, Ptta/En/Spm, plant	-	-	-	-
			Ca_23520	DEAD-box ATP-dependent RNA helicase 53, mitochondrial-like	Group II intron splicing	cytoplasm	RNA binding;RNA helicase activity;ATP binding	EC:3.6.1.3;EC:3.6.4.13;EC:3.6.1.15
			Ca_22809	callose synthase 7	(1->3)-beta-D-glucan biosynthetic process	1,3-beta-D-glucan synthase complex;integral component of membrane	1,3-beta-D-glucan synthase activity	EC:2.4.1.34
			Ca_18208	serine/threonine-protein phosphatase 5 isoform X1	protein dephosphorylation	nucleus;cytosol;integral component of membrane	protein serine/threonine phosphatase activity	EC:3.1.3.16
			Ca_18219	glutamyl-tRNA(Gln) amidotransferase subunit A, chloroplastic/mitochondrial	mitochondrial translation;glutaminyl-tRNAGln biosynthesis via transamidation	mitochondrion;chloroplast stroma;glutamyl-tRNA(Gln) amidotransferase complex	amidase activity;ATP binding;transferase activity;glutaminyl-tRNA synthase (glutamine-hydrolyzing) activity	EC:3.5.1.4;EC:6.3.5.7
			Ca_18220	actin-related protein 2/3 complex subunit 1B-like	Arp2/3 complex-mediated actin nucleation	cytoplasm;Arp2/3 protein complex	actin filament binding	-
			Ca_18230	DnaJ heat shock amino-terminal domain protein	oxidation-reduction process	integral component of membrane	oxidoreductase activity	-
			Ca_18243	two-component response regulator-like APRR1	phosphorelay signal transduction system	nucleus	-	-
			Ca_24463	uncharacterized protein LOC113784405	protein ubiquitination;ribosome-associated ubiquitin-dependent protein catabolic process	RQC complex	ubiquitin protein ligase activity	-
			Ca_21159	uncharacterized protein LOC101507720 isoform X1	-	-	-	-
			Ca_21155	uncharacterized protein LOC101509310 isoform X1	-	-	-	-
			Ca_21151	ribosome 60S biogenesis amino-terminal protein	maturation of LSU-rRNA from tricistronic rRNA transcript (SSU-rRNA, 5.8S rRNA, LSU-rRNA);maturation of 5.8S rRNA from tricistronic rRNA transcript (SSU-rRNA, 5.8S rRNA, LSU-rRNA)	nucleolus	-	-
			Ca_21142	AUGMIN subunit 4	spindle assembly	HAUS complex	microtubule minus-end binding	-
			Ca_20081	myb-like DNA-binding domain protein	regulation of transcription, DNA-templated;cell differentiation	nucleus	DNA-binding transcription factor activity;sequence-specific DNA binding;transcription regulatory region DNA binding	-
			Ca_20067	GDSL esterase/lipase At5g55050-like	-	integral component of membrane	triglyceride lipase activity	EC:3.1.1.1;EC:3.1.1.3
			Ca_20060	rab3 GTPase-activating protein catalytic subunit	positive regulation of GTPase activity	-	GTPase activator activity	-
			Ca_21970	indole-3-acetate O-methyltransferase 1	methylation	-	jasmonate O-methyltransferase activity;methyl jasmonate methylesterase activity;indole-3-acetate carboxyl methyltransferase activity	EC:2.1.1.141;EC:2.1.1.278
			Ca_21977	protein ENHANCED DOWNY MILDEW 2 isoform X1	histone lysine methylation	-	histone-lysine N-methyltransferase activity	EC:2.1.1.43
			Ca_21980	sodium/hydrogen exchanger 4	response to salt stress;regulation of intracellular pH;potassium ion homeostasis;potassium ion transmembrane transport;anion transmembrane transport;sodium ion import across plasma membrane;proton transmembrane transport	cell;vacuolar membrane;plasma membrane;integral component of membrane	sodium:proton antiporter activity;potassium:proton antiporter activity	-
			Ca_21981	glycerophosphodiester phosphodiesterase GDPDL3	lipid metabolic process	-	glycerophosphodiester phosphodiesterase activity	EC:3.1.4.46
			Ca_17699	microtubule-associated protein TORTIFOLIA1 isoform X1	multicellular organism development;unidimensional cell growth;circumnutation	cortical microtubule, transverse to long axis	microtubule binding	-
			Ca_17693	proteasome subunit beta type-7-B	proteasomal ubiquitin-independent protein catabolic process;proteasome-mediated ubiquitin-dependent protein catabolic process	nucleus;cytoplasm;proteasome core complex	threonine-type endopeptidase activity	EC:3.4.25
			Ca_17689	general transcription and DNA repair factor IIH subunit TFB4 isoform X2	nucleotide-excision repair;regulation of transcription, DNA-templated	transcription factor TFIIH core complex	-	-
			Ca_17675	kinesin-like protein KIN-14F isoform X1	microtubule-based movement	kinesin complex;microtubule	microtubule motor activity;ATP binding;microtubule binding;ATPase activity	EC:3.6.1.3;EC:3.6.1.15
			Ca_17672	hypothetical protein VIGAN_06130700	-	-	-	-
			Ca_17666	DNA damage-inducible protein 1	proteolysis	-	aspartic-type endopeptidase activity	EC:3.4.23
			Ca_17665	enhancer of mRNA-decapping protein 4	deadenylation-independent decapping of nuclear-transcribed mRNA	P-body	-	-
			Ca_17662	uncharacterized protein LOC113787768	-	-	-	-
			Ca_17660	probable amino acid permease 7 isoform X2	amino acid transmembrane transport	plasma membrane;integral component of membrane	amino acid transmembrane transporter activity	-
			Ca_17656	proteasome activator subunit 4-like	proteasomal ubiquitin-independent protein catabolic process;positive regulation of peptidase activity	proteasome complex;nucleus;cytosol	peptidase activator activity;lysine-acetylated histone binding;proteasome binding	-
			Ca_17652	proteasome activator subunit 4-like	proteasomal ubiquitin-independent protein catabolic process;positive regulation of peptidase activity	proteasome complex;nucleus;cytosol	peptidase activator activity;lysine-acetylated histone binding;proteasome binding	-
			Ca_15567	proteasome activator complex subunit-like protein	proteasomal ubiquitin-independent protein catabolic process;positive regulation of peptidase activity	proteasome complex;nucleus;cytosol	peptidase activator activity;lysine-acetylated histone binding;proteasome binding	-
			Ca_15568	component of inner membrane protein import complex (chloroplast)	-	plastid;membrane	-	-
			Ca_15574	nuclear transcription factor Y subunit A-1	regulation of transcription, DNA-templated	CCAAT-binding factor complex	RNA polymerase II cis-regulatory region sequence-specific DNA binding;DNA-binding transcription factor activity	-
			Ca_15579	chaperonin-like RbcX protein 2, chloroplastic	-	-	-	-
			Ca_15581	neutral ceramidase 1 isoform X2	ceramide catabolic process	-	N-acylsphingosine amidohydrolase activity;ceramidase activity	EC:3.5.1.23
			Ca_15587	DExH-box ATP-dependent RNA helicase DExH11 isoform X2	nuclear-transcribed mRNA catabolic process, 3'-5' exonucleolytic nonsense-mediated decay	Ski complex	RNA binding;RNA helicase activity;ATP binding	EC:3.6.1.3;EC:3.6.4.13;EC:3.6.1.15
			Ca_15589	Retrovirus-related Pol polyprotein from transposon TNT 1-94	DNA integration	-	nucleic acid binding	-
			Ca_15619	pleckstrin homology domain-containing protein 1-like	-	-	phosphatidylinositol-3-phosphate binding	-
			Ca_15627	SMR domain-containing protein At5g58720 isoform X1	-	-	-	-
			Ca_09031	protein PMR5	-	Golgi apparatus	O-acetyltransferase activity	-
			Ca_09028	protein MAIN-LIKE 1-like	-	-	-	-
			Ca_09025	6-phosphofructo-2-kinase/fructose-2,6-bisphosphatase-like isoform X1	fructose metabolic process;fructose 2,6-bisphosphate metabolic process;dephosphorylation;carbohydrate phosphorylation	cytosol	6-phosphofructo-2-kinase activity;fructose-2,6-bisphosphate 2-phosphatase activity;ATP binding;starch binding	EC:3.1.3.23;EC:3.1.3.46;EC:2.7.1.105
			Ca_09020	putative Ulp1 protease family catalytic domain-containing protein	-	-	-	-
			Ca_09008	LRR repeats and ubiquitin-like domain-containing protein At2g30105	-	-	-	-
			Ca_09005	rab3 GTPase-activating protein catalytic subunit isoform X3	positive regulation of GTPase activity	-	GTPase activator activity	-
			Ca_08989	probable protein phosphatase 2C 26 isoform X1	protein dephosphorylation	-	phosphoprotein phosphatase activity;metal ion binding	EC:3.1.3.16
			Ca_08980	exocyst complex component EXO70B1-like	exocytosis;protein transport	exocyst	-	-
			Ca_08975	WRKY transcription factor WRKY24	regulation of transcription, DNA-templated	nucleus	DNA-binding transcription factor activity;sequence-specific DNA binding	-
			Ca_08973	28S ribosomal protein S29, mitochondrial	-	mitochondrial small ribosomal subunit	structural constituent of ribosome	-
			Ca_08966	uncharacterized protein LOC101495789 isoform X2	-	-	-	-
			Ca_08964	cationic peroxidase 1-like	response to oxidative stress;hydrogen peroxide catabolic process;oxidation-reduction process;cellular oxidant detoxification	extracellular region	peroxidase activity;heme binding;metal ion binding	EC:1.11.1.7
			Ca_08959	phosphatidate cytidylyltransferase 4, chloroplastic-like	-	integral component of membrane	phosphatidate cytidylyltransferase activity	EC:2.7.7.41
			Ca_08951	NBS-LRR protein	-	-	-	-
			Ca_08945	alpha-expansin 2 precursor	plant-type cell wall organization	extracellular region;cell wall;membrane	-	-
			Ca_08922	uncharacterized protein LOC101506096 isoform X2	-	-	-	-
			Ca_08918	DEAD-box ATP-dependent RNA helicase 20-like isoform X1	-	-	RNA binding;RNA helicase activity;ATP binding	EC:3.6.1.3;EC:3.6.4.13;EC:3.6.1.15
			Ca_08909	DNA primase small subunit-like isoform X2	DNA replication, synthesis of RNA primer	-	DNA primase activity	EC:2.7.7.101;EC:2.7.7.6
			Ca_08905	probable LRR receptor-like serine/threonine-protein kinase At1g06840	protein phosphorylation	integral component of membrane	protein serine/threonine kinase activity;ATP binding	-
			Ca_08894	putative magnesium-protoporphyrin IX monomethyl ester (oxidative) cyclase	oxidation-reduction process	chloroplast;thylakoid	magnesium-protoporphyrin IX monomethyl ester (oxidative) cyclase activity	EC:1.14.13.81;EC:1.14.13
			Ca_08883	protein TIC 40, chloroplastic	chloroplast organization;protein import into chloroplast stroma	chloroplast thylakoid membrane;chloroplast inner membrane;integral component of membrane	-	-
			Ca_08875	transmembrane protein, putative	-	chloroplast;integral component of membrane	-	-
			Ca_08872	auxin response factor 8	regulation of transcription, DNA-templated;auxin-activated signaling pathway	nucleus	DNA binding	-
			Ca_13432	cysteine-rich receptor-like protein kinase 3	protein autophosphorylation	plasma membrane;integral component of membrane	protein serine/threonine kinase activity;ATP binding	-
			Ca_13431	cysteine-rich RLK (receptor-like kinase) protein	protein autophosphorylation	plasma membrane;integral component of membrane	protein serine/threonine kinase activity;ATP binding	-
			Ca_13429	beta-catenin-like protein 1	-	spliceosomal complex	-	-
			Ca_13422	Ulp1 protease family, carboxy-terminal domain protein	-	-	-	-
			Ca_13418	GDSL esterase/lipase CPRD49	-	-	hydrolase activity	-
			Ca_13415	peptidyl-prolyl cis-trans isomerase CYP19-4-like	protein peptidyl-prolyl isomerization;protein refolding	endosome;trans-Golgi network;plasma membrane;integral component of membrane	peptidyl-prolyl cis-trans isomerase activity;cyclosporin A binding;unfolded protein binding	EC:5.2.1.8
			Ca_13412	NF-X1-type zinc finger protein NFXL2	regulation of transcription by RNA polymerase II	nucleus;integral component of membrane	RNA polymerase II regulatory region sequence-specific DNA binding;DNA-binding transcription factor activity, RNA polymerase II-specific;zinc ion binding;ligase activity	-
			Ca_13409	protein SMAX1-LIKE 7	protein metabolic process	-	ATP binding;hydrolase activity	-
			Ca_13406	protein ESKIMO 1	-	Golgi apparatus;integral component of membrane	O-acetyltransferase activity	-
			Ca_13404	clathrin heavy chain 1	intracellular protein transport;receptor-mediated endocytosis	cytosol;plasmodesma;chloroplast;clathrin coat of trans-Golgi network vesicle;clathrin coat of coated pit;clathrin complex	structural molecule activity;clathrin light chain binding	-
			Ca_22850	protein PNS1 isoform X1	transmembrane transport	integral component of membrane	transmembrane transporter activity	-
			Ca_22824	protein MAIN-LIKE 1-like	-	-	-	-
			Ca_18226	protein trichome birefringence-like 43	-	Golgi apparatus	O-acetyltransferase activity	-
			Ca_20085	Serine/threonine protein phosphatase 7 long form isogeny	-	-	-	-
			Ca_09019	thioredoxin superfamily protein	-	-	-	-
			Ca_08972	uncharacterized protein LOC101493752	-	-	-	-
			Ca_08927	guanine nucleotide-binding protein alpha-2 subunit	-	-	-	-
			Ca_13425	nuclear pore complex protein NUP88	ribosomal large subunit export from nucleus;ribosomal small subunit export from nucleus;mRNA export from nucleus;protein import into nucleus	nuclear pore	structural constituent of nuclear pore	-
qPLHT8.1	CaLG08	AX-123638424_AX-123657820	Ca_13002	uncharacterized protein LOC101503361	-	membrane	-	-
			Ca_13001	transmembrane protein, putative	-	integral component of membrane	-	-
			Ca_13000	heavy metal-associated isoprenylated plant protein 9-like isoform X2	metal ion transport	-	metal ion binding	-
			Ca_12999	dehydrin DHN3	-	-	-	-
			Ca_12998	aluminum-activated malate transporter 9	malate transport	plant-type vacuole membrane;integral component of membrane	-	-
			Ca_12996	lysine-specific histone demethylase 1 homolog 1	methylation;oxidation-reduction process	nucleus	DNA binding;methyltransferase activity;norspermine:oxygen oxidoreductase activity;N1-acetylspermine:oxygen oxidoreductase (N1-acetylspermidine-forming) activity;spermine:oxygen oxidoreductase (spermidine-forming) activity	EC:1.5.3.17;EC:1.5.3.16;EC:1.5.3.13
			Ca_12994	putative 3-beta-hydroxysteroid-delta(8)delta(7)-isomerase-like protein	sterol metabolic process	integral component of membrane	cholestenol delta-isomerase activity	EC:5.3.3.5
			Ca_12993	proteasome subunit beta type-4-like	proteasomal ubiquitin-independent protein catabolic process;proteasome-mediated ubiquitin-dependent protein catabolic process	nucleus;cytoplasm;proteasome core complex	threonine-type endopeptidase activity	EC:3.4.25
			Ca_12992	40S ribosomal protein S7-1	rRNA processing;translation;ribosomal small subunit biogenesis	cytosolic small ribosomal subunit;small-subunit processome	structural constituent of ribosome	-
			Ca_12997	protein phosphatase PP2A regulatory subunit A	regulation of phosphoprotein phosphatase activity	cytoplasm;protein phosphatase type 2A complex	protein serine/threonine phosphatase activity;protein phosphatase regulator activity	EC:3.1.3.16
			Ca_12995	aspartyl protease APCB1	proteolysis;protein catabolic process;oxidation-reduction process	integral component of membrane	aspartic-type endopeptidase activity;iron ion binding;oxidoreductase activity, acting on paired donors, with incorporation or reduction of molecular oxygen;heme binding	EC:3.4.23
Note: Potential candidate genes predicted in the present study are highlighted in yellow.
